# Supplementary material for: Senescent Eimeria acervulina Oocysts Maintain Transcriptional Activity During Extended Refrigerated Storage and Differentially Express Characteristic Genes
Source: Microorganisms. 2026 May 14;14(5):1116. doi: 10.3390/microorganisms14051116 (PMC13209539; doi:10.3390/microorganisms14051116)
Supplement: Supplementary file 1 [file microorganisms-14-01116-s001.zip]

Archive with 13 entries (13 files):
- Table S10.xlsx
- Table S9.xlsx
- Table S8.xlsx
- Table S7.xlsx
- Table S6.xlsx
- Table S5.xlsx
- Table S4.xlsx
- Table S3.xlsx
- Table S2.xlsx
- Table S1.xlsx
- Table S13.xlsx
- Table S11.xlsx
- Table S12.xlsx
