# Supplementary material for: Senescent Eimeria acervulina Oocysts Maintain Transcriptional Activity During Extended Refrigerated Storage and Differentially Express Characteristic Genes
Source: Microorganisms. 2026 May 14;14(5):1116. doi: 10.3390/microorganisms14051116 (PMC13209539; doi:10.3390/microorganisms14051116)
Supplement: Supplementary file 1 [file microorganisms-14-01116-s001.zip › Table S8.xlsx]

## Sheet: omicsbox_table
Table S8. Functional analysis of shared constitutively expressed genes in E. acervulina sporulated oocysts cohorts.
E. acervulina gene	Description	Overall Mean TPM*	Length	#Hits	e-Value	sim mean	Blast Hit Description (HSP)	Best Other Hit	#GO	GO IDs	GO Names	Enzyme Codes	Enzyme Names	InterPro IDs	InterPro GO IDs	InterPro GO Names	KEGG pathways
EAH_00002690	serine protease inhibitor, putative CDS	29332.3	387	14	0	55.29	ref|XP_013232835.1|SERPIN1 protein [Eimeria tenella]/gb|ADV31341.1|serpin [Eimeria tenella]/emb|CAI72624.1|SERPIN1 protein precursor [Eimeria tenella]/emb|CDJ42085.1|SERPIN1 protein [Eimeria tenella];ref|XP_022590973.2|leukocyte elastase inhibitor [Cyclospora cayetanensis];ref|XP_002367021.1|serpin (serine proteinase inhibitor) superfamily protein [Toxoplasma gondii ME49]/gb|ESS34226.1|serpin (se…	N/A	2	F:GO:0004867; C:GO:0005615	F:serine-type endopeptidase inhibitor activity; C:extracellular space			IPR042185 (G3DSA:2.30.39.GENE3D); IPR023796 (PFAM); IPR042178 (G3DSA:3.30.497.GENE3D); IPR000215 (PANTHER); IPR023795 (PROSITE_PATTERNS); IPR036186 (SUPERFAMILY)	F:GO:0004867; C:GO:0005615	F:serine-type endopeptidase inhibitor activity; C:extracellular space
EAH_00004540	hypothetical protein CDS	3204.95	68	1	6.2966E-25	100	ref|XP_013252356.1|hypothetical protein EAH_00004540 [Eimeria acervulina]/emb|CDI77259.1|hypothetical protein EAH_00004540 [Eimeria acervulina]	none identified						no IPS match	no IPS match	no IPS match
EAH_00010650	hypothetical protein, conserved CDS	6849.59	77	4	1.45797E-32	76.68	ref|XP_013250531.1|hypothetical protein, conserved [Eimeria acervulina]/emb|CDI79337.1|hypothetical protein, conserved [Eimeria acervulina];emb|CDI87363.1|hypothetical protein, conserved [Eimeria praecox];emb|CDJ46658.1|hypothetical protein, conserved [Eimeria brunetti];ref|XP_013334019.1|hypothetical protein, conserved [Eimeria maxima]/emb|CDJ57369.1|hypothetical protein, conserved [Eimeria maxi…	none identified	1	C:GO:0016020	C:membrane			no IPS match	no IPS match	no IPS match
EAH_00010660	hypothetical protein, conserved CDS	12318.6	448	100	0	55.86	ref|XP_013250532.1|hypothetical protein, conserved [Eimeria acervulina]/emb|CDI79338.1|hypothetical protein, conserved [Eimeria acervulina];ref|XP_013334021.1|hypothetical protein, conserved [Eimeria maxima]/emb|CDJ57371.1|hypothetical protein, conserved [Eimeria maxima];emb|CDJ46659.1|hypothetical protein, conserved [Eimeria brunetti];ref|XP_013253043.1|Abhydrolase domain-containing protein, rel…	Abhydrolase domain-containing protein, related [Eimeria acervulina]ref|XP_013253043.1|emb|CDI76404.1|	10	P:GO:0046503; P:GO:0098734; P:GO:1901564; F:GO:0008474; F:GO:0016298; F:GO:0052689; C:GO:0005737; C:GO:0012505; C:GO:0031090; C:GO:0043231	P:glycerolipid catabolic process; P:macromolecule depalmitoylation; P:organonitrogen compound metabolic process; F:palmitoyl-(protein) hydrolase activity; F:lipase activity; F:carboxylic ester hydrolase activity; C:cytoplasm; C:endomembrane system; C:organelle membrane; C:intracellular membrane-bounded organelle	EC:3.1.2.22; EC:3.1.1; EC:3.1.2; EC:3.1; EC:3	palmitoyl-protein hydrolase; Acting on ester bonds; Acting on ester bonds; Acting on ester bonds; Hydrolases	IPR022742 (PFAM); IPR029058 (G3DSA:3.40.50.GENE3D); PIRSR639069-2 (PIRSR); PTHR12277 (PANTHER); IPR029058 (SUPERFAMILY)	F:GO:0008474; C:GO:0016020	F:palmitoyl-(protein) hydrolase activity; C:membrane	Fatty acid elongation
EAH_00015590	hypothetical protein, conserved CDS	33916.8	275	7	8.15629E-141	61.38	ref|XP_013246596.1|hypothetical protein, conserved [Eimeria acervulina]/emb|CDI84443.1|hypothetical protein, conserved [Eimeria acervulina];ref|XP_013335211.1|hypothetical protein, conserved [Eimeria maxima]/emb|CDJ58563.1|hypothetical protein, conserved [Eimeria maxima];emb|CDJ53334.1|hypothetical protein, conserved [Eimeria brunetti];ref|XP_013351467.1|uncharacterized protein EMH_0044890 [Eimer…	none identified						no IPS match	no IPS match	no IPS match
EAH_00017540	hypothetical protein, conserved CDS	9854.41	1436	10	0	73.81	ref|XP_013253078.1|hypothetical protein, conserved [Eimeria acervulina]/emb|CDJ26774.1|hypothetical protein, conserved [Eimeria acervulina];emb|CDJ46352.1|hypothetical protein, conserved [Eimeria brunetti];ref|XP_013333742.1|hypothetical protein, conserved, partial [Eimeria maxima]/emb|CDJ57092.1|hypothetical protein, conserved, partial [Eimeria maxima];emb|CDI79746.1|hypothetical protein EPH_000…	fam-a protein [Plasmodium chabaudi chabaudi] emb|SCL91297.1|	5	P:GO:0016192; P:GO:0043933; F:GO:0005515; C:GO:0005622; C:GO:0043227	P:vesicle-mediated transport; P:protein-containing complex organization; F:protein binding; C:intracellular anatomical structure; C:membrane-bounded organelle			Coil (COILS); Coil (COILS); Coil (COILS); Coil (COILS); Coil (COILS)	no GO terms	no GO terms
EAH_00017700	Abhydrolase domain-containing protein, related CDS	2493.35	467	100	0	55.39	ref|XP_013253043.1|Abhydrolase domain-containing protein, related [Eimeria acervulina]/emb|CDI76404.1|Abhydrolase domain-containing protein, related [Eimeria acervulina];emb|CDI85723.1|hypothetical protein, conserved [Eimeria praecox];emb|CDJ52985.1|hypothetical protein, conserved [Eimeria brunetti];ref|XP_013354663.1|uncharacterized protein EMH_0041570 [Eimeria mitis]/emb|CDJ32098.1|hypothetical…	N/A	7	P:GO:0006660; P:GO:0043170; P:GO:0052651; F:GO:0004622; F:GO:0047372; F:GO:0140096; C:GO:0005789	P:phosphatidylserine catabolic process; P:macromolecule metabolic process; P:monoacylglycerol catabolic process; F:lysophospholipase activity; F:acylglycerol lipase activity; F:catalytic activity, acting on a protein; C:endoplasmic reticulum membrane	EC:3.1.1.23; EC:3.1.1; EC:3.1; EC:3; EC:3.1.1.5	acylglycerol lipase; Acting on ester bonds; Acting on ester bonds; Hydrolases; lysophospholipase	IPR022742 (PFAM); IPR029058 (G3DSA:3.40.50.GENE3D); PTHR12277 (PANTHER); IPR029058 (SUPERFAMILY)	no GO terms	no GO terms	Glycerophospholipid metabolism;Glycerolipid metabolism
EAH_00020540	hypothetical protein, conserved CDS	7030.77	313	100	0	53.81	ref|XP_013249006.1|hypothetical protein, conserved [Eimeria acervulina]/emb|CDI81197.1|hypothetical protein, conserved [Eimeria acervulina];ref|XP_013334614.1|hypothetical protein, conserved [Eimeria maxima]/emb|CDJ57966.1|hypothetical protein, conserved [Eimeria maxima];ref|XP_013228699.1|uncharacterized protein ETH_00030445 [Eimeria tenella]/emb|CDJ37861.1|hypothetical protein ETH_00030445 [Eim…	TPA: membrane protein, putative [Toxoplasma gondii VEG] tpe|CEL73911.1|	5	P:GO:0006338; P:GO:1900461; F:GO:0003712; C:GO:0005634; C:GO:0016020	P:chromatin remodeling; P:positive regulation of pseudohyphal growth by positive regulation of transcription from RNA polymerase II promoter; F:transcription coregulator activity; C:nucleus; C:membrane			no IPS match	no IPS match	no IPS match
EAH_00020620	Ribosome associated membrane domain-containing protein, putative CDS	3134.55	140	35	3.45567E-89	76.45	ref|XP_013252597.1|Ribosome associated membrane domain-containing protein, putative [Eimeria acervulina]/emb|CDI76955.1|Ribosome associated membrane domain-containing protein, putative [Eimeria acervulina];ref|XP_013334820.1|Ribosome associated membrane domain-containing protein, putative [Eimeria maxima]/emb|CDJ58174.1|Ribosome associated membrane domain-containing protein, putative [Eimeria max…	N/A	3	P:GO:0030968; C:GO:0005783; C:GO:0016020	P:endoplasmic reticulum unfolded protein response; C:endoplasmic reticulum; C:membrane			IPR010580 (PFAM); IPR010580 (PANTHER)	P:GO:0030968; C:GO:0005783	P:endoplasmic reticulum unfolded protein response; C:endoplasmic reticulum
EAH_00021760	hypothetical protein, conserved CDS	2158.68	486	6	0	74.39	ref|XP_013252499.1|hypothetical protein, conserved [Eimeria acervulina]/emb|CDI77093.1|hypothetical protein, conserved [Eimeria acervulina];ref|XP_013351310.1|WD repeat-containing protein 33, related [Eimeria mitis]/emb|CDJ28736.1|WD repeat-containing protein 33, related [Eimeria mitis];ref|XP_013435349.1|hypothetical protein, conserved [Eimeria necatrix]/emb|CDJ66882.1|hypothetical protein, cons…	WD repeat-containing protein 33, related [Eimeria mitis] ref|XP_013351310.1|emb|CDJ28736.1|	1	C:GO:0016020	C:membrane			IPR050632 (PANTHER)	no GO terms	no GO terms
EAH_00022290	hypothetical protein CDS	33969.8	267	21	5.92199E-178	52.64	ref|XP_013252419.1|hypothetical protein EAH_00022290 [Eimeria acervulina]/emb|CDI77169.1|hypothetical protein EAH_00022290 [Eimeria acervulina];ref|XP_013252421.1|hypothetical protein, conserved [Eimeria acervulina]/emb|CDI77171.1|hypothetical protein, conserved [Eimeria acervulina];ref|XP_013252420.1|hypothetical protein EAH_00022300 [Eimeria acervulina]/emb|CDI77170.1|hypothetical protein EAH_0…	none identified	1	C:GO:0016020	C:membrane			no IPS match	no IPS match	no IPS match
EAH_00022310	hypothetical protein, conserved CDS	3899.09	245	24	1.09502E-158	58.2	ref|XP_013252421.1|hypothetical protein, conserved [Eimeria acervulina]/emb|CDI77171.1|hypothetical protein, conserved [Eimeria acervulina];ref|XP_037878790.1|uncharacterized protein EMH_0018830 [Eimeria mitis]/emb|CDJ36502.1|hypothetical protein, conserved [Eimeria mitis];emb|CDI85491.1|hypothetical protein, conserved [Eimeria praecox];ref|XP_013333450.1|hypothetical protein, conserved [Eimeria …	none identified	1	C:GO:0016020	C:membrane			no IPS match	no IPS match	no IPS match
EAH_00024100	hypothetical protein, conserved CDS	2994.17	940	28	0	58.29	ref|XP_013248550.1|hypothetical protein, conserved [Eimeria acervulina]/emb|CDI81887.1|hypothetical protein, conserved [Eimeria acervulina];emb|CDI87098.1|hypothetical protein, conserved [Eimeria praecox];ref|XP_013336123.1|hypothetical protein, conserved [Eimeria maxima]/emb|CDJ59475.1|hypothetical protein, conserved [Eimeria maxima];emb|CDJ49181.1|hypothetical protein, conserved [Eimeria brunet…	MIC20 [Toxoplasma gondii]gb|AMP44587.1|	1	C:GO:0016020	C:membrane			no IPS match	no IPS match	no IPS match
EAH_00026150	hypothetical protein, conserved CDS	11268.8	507	4	2.82016E-115	78.57	ref|XP_013252013.1|hypothetical protein, conserved [Eimeria acervulina]/emb|CDI77670.1|hypothetical protein, conserved [Eimeria acervulina];ref|XP_013335995.1|hypothetical protein, conserved [Eimeria maxima]/emb|CDJ59347.1|hypothetical protein, conserved [Eimeria maxima];emb|CDI77968.1|hypothetical protein, conserved [Eimeria praecox];ref|XP_013351692.1|LOW QUALITY PROTEIN: uncharacterized protei…	none identified						Coil (COILS); Coil (COILS); Coil (COILS)	no GO terms	no GO terms
EAH_00027150	hypothetical protein CDS	25789.1	62	1	1.62388E-6	100	ref|XP_013251882.1|hypothetical protein EAH_00027150, partial [Eimeria acervulina]/emb|CDI77810.1|hypothetical protein EAH_00027150, partial [Eimeria acervulina]	none identified						Coil (COILS); PS51257 (PROSITE_PROFILES)	no GO terms	no GO terms
EAH_00029580	AGC kinase, putative CDS	21824.1	379	100	0	69.64	ref|XP_013248028.1|AGC kinase, putative [Eimeria acervulina]/emb|CDI82642.1|AGC kinase, putative [Eimeria acervulina];ref|XP_022589857.2|cAMP-dependent protein kinase catalytic subunit PRKX [Cyclospora cayetanensis];gb|OEH77064.1|AGC kinase [Cyclospora cayetanensis];ref|XP_029218734.1|AGC kinase [Besnoitia besnoiti]/gb|PFH34725.1|AGC kinase [Besnoitia besnoiti];ref|XP_002369273.1|AGC kinase [Toxo…	N/A	11	P:GO:0007165; P:GO:0018105; P:GO:0030154; P:GO:0046777; F:GO:0004679; F:GO:0004691; F:GO:0005515; F:GO:0005524; C:GO:0005829; C:GO:0005952; C:GO:0016020	P:signal transduction; P:peptidyl-serine phosphorylation; P:cell differentiation; P:protein autophosphorylation; F:AMP-activated protein kinase activity; F:cAMP-dependent protein kinase activity; F:protein binding; F:ATP binding; C:cytosol; C:cAMP-dependent protein kinase complex; C:membrane	EC:2.7.1; EC:2.7.11.1; EC:2.7; EC:2; EC:2.7.11.11	Transferring phosphorus-containing groups; non-specific serine/threonine protein kinase; Transferring phosphorus-containing groups; Transferases; cAMP-dependent protein kinase	G3DSA:3.30.200.20:FF:000042 (FUNFAM); G3DSA:1.10.510.10:FF:000005 (FUNFAM); G3DSA:3.30.200.20 (GENE3D); IPR000719 (PFAM); G3DSA:1.10.510.10 (GENE3D); PIRSR038189-2 (PIRSR); PIRSR038172-1 (PIRSR); PIRSR630220-1 (PIRSR); PIRSR000552-1 (PIRSR); PIRSR000559-2 (PIRSR); PIRSR000666-1 (PIRSR); PIRSR038165-50 (PIRSR); PIRSR000556-2 (PIRSR); PIRSR000636-2 (PIRSR); PIRSR037281-2 (PIRSR); PIRSR637770-1 (PIR…	P:GO:0006468; P:GO:0007165; P:GO:0018105; F:GO:0004672; F:GO:0004674; F:GO:0004691; F:GO:0005524; C:GO:0005829; C:GO:0005952	P:protein phosphorylation; P:signal transduction; P:peptidyl-serine phosphorylation; F:protein kinase activity; F:protein serine/threonine kinase activity; F:cAMP-dependent protein kinase activity; F:ATP binding; C:cytosol; C:cAMP-dependent protein kinase complex	Human immunodeficiency virus 1 infection
EAH_00031440	hypothetical protein, conserved CDS	17050.3	241	2	1.96987E-111	75.23	ref|XP_013251553.1|hypothetical protein, conserved [Eimeria acervulina]/emb|CDI78203.1|hypothetical protein, conserved [Eimeria acervulina];emb|CDJ47090.1|hypothetical protein, conserved [Eimeria brunetti]	none identified	1	C:GO:0016020	C:membrane			no IPS match	no IPS match	no IPS match
EAH_00032920	hypothetical protein CDS	11943.5	326	1	3.40425E-50	100	ref|XP_013251395.1|hypothetical protein EAH_00032920 [Eimeria acervulina]/emb|CDI78378.1|hypothetical protein EAH_00032920 [Eimeria acervulina]	none identified						Coil (COILS)	no GO terms	no GO terms
EAH_00036250	hypothetical protein, conserved CDS	9452.47	554	7	0	67.73	ref|XP_013247521.1|hypothetical protein, conserved [Eimeria acervulina]/emb|CDI83349.1|hypothetical protein, conserved [Eimeria acervulina];emb|CDJ49352.1|hypothetical protein, conserved [Eimeria brunetti];ref|XP_013352071.1|uncharacterized protein EMH_0022020 [Eimeria mitis]/emb|CDJ29502.1|hypothetical protein, conserved [Eimeria mitis];ref|XP_013337557.1|hypothetical protein, conserved [Eimeria…	none identified	1	C:GO:0016020	C:membrane			Coil (COILS); Coil (COILS)	no GO terms	no GO terms
EAH_00045000	actin depolymerizing factor, putative CDS	6818.12	118	100	2.97547E-85	64.02	ref|XP_013247076.1|actin depolymerizing factor, putative [Eimeria acervulina]/emb|CDI83856.1|actin depolymerizing factor, putative [Eimeria acervulina];ref|XP_013337516.1|actin depolymerizing factor, putative [Eimeria maxima]/emb|CDJ60866.1|actin depolymerizing factor, putative [Eimeria maxima];emb|CBX88547.1|actin depolymerising factor [Eimeria maxima];emb|CDJ49673.1|actin depolymerizing factor,…	N/A	7	P:GO:0030043; P:GO:0051014; P:GO:0060327; F:GO:0003785; F:GO:0051015; C:GO:0005829; C:GO:0030479	P:actin filament fragmentation; P:actin filament severing; P:cytoplasmic actin-based contraction involved in cell motility; F:actin monomer binding; F:actin filament binding; C:cytosol; C:actin cortical patch			IPR017904 (PRINTS); IPR002108 (PFAM); IPR029006 (G3DSA:3.40.20.GENE3D); IPR017904 (PANTHER); IPR002108 (PROSITE_PROFILES); IPR017904 (CDD); SSF55753 (SUPERFAMILY)	P:GO:0030042; F:GO:0003779; F:GO:0051015; C:GO:0005737; C:GO:0015629	P:actin filament depolymerization; F:actin binding; F:actin filament binding; C:cytoplasm; C:actin cytoskeleton
EAH_00045490	hypothetical protein CDS	6699.88	855	100	0	60.22	ref|XP_013247045.1|hypothetical protein EAH_00045490 [Eimeria acervulina]/emb|CDI83892.1|hypothetical protein EAH_00045490 [Eimeria acervulina];gb|OEH77791.1|heat shock protein [Cyclospora cayetanensis];ref|XP_026193772.1|uncharacterized protein LOC34622329 [Cyclospora cayetanensis];ref|XP_026193904.1|LOW QUALITY PROTEIN: uncharacterized protein LOC34622327 [Cyclospora cayetanensis];ref|XP_013335…	heat shock protein [Cyclospora cayetanensis]gb|OEH77791.1|	11	P:GO:0034605; P:GO:0042026; P:GO:0043335; P:GO:0044053; F:GO:0005515; F:GO:0005524; F:GO:0016887; F:GO:0140096; C:GO:0005759; C:GO:0020007; C:GO:0097619	P:cellular response to heat; P:protein refolding; P:protein unfolding; P:translocation of peptides or proteins into host cell cytoplasm; F:protein binding; F:ATP binding; F:ATP hydrolysis activity; F:catalytic activity, acting on a protein; C:mitochondrial matrix; C:apical complex; C:PTEX complex	EC:3.6.1; EC:3.6; EC:3; EC:3.6.1.15	Acting on acid anhydrides; Acting on acid anhydrides; Hydrolases; nucleoside-triphosphate phosphatase	Coil (COILS); IPR001270 (PRINTS); IPR019489 (PFAM); IPR036628 (G3DSA:1.10.1780.GENE3D); IPR003959 (PFAM); IPR027417 (G3DSA:3.40.50.GENE3D); IPR003959 (PFAM); IPR041546 (PFAM); IPR027417 (G3DSA:3.40.50.GENE3D); G3DSA:1.10.8.60 (GENE3D); G3DSA:1.10.8.60 (GENE3D); PIRSR001174-2 (PIRSR); PIRSR038079-1 (PIRSR); IPR050130 (PANTHER); cd19499 (CDD); cd00009 (CDD); IPR027417 (SUPERFAMILY); IPR036628 (SUPE…	P:GO:0034605; F:GO:0005524; F:GO:0016887; C:GO:0005737	P:cellular response to heat; F:ATP binding; F:ATP hydrolysis activity; C:cytoplasm	Purine metabolism;Thiamine metabolism
EAH_00049200	hypothetical protein CDS	6054.69	189	1	8.34709E-27	100	ref|XP_013246814.1|hypothetical protein EAH_00049200 [Eimeria acervulina]/emb|CDI84152.1|hypothetical protein EAH_00049200 [Eimeria acervulina]	none identified						Coil (COILS); Coil (COILS)	no GO terms	no GO terms
EAH_00049920	hypothetical protein, conserved CDS	4030.58	407	67	0	51.95	ref|XP_013249779.1|hypothetical protein, conserved [Eimeria acervulina]/emb|CDI80223.1|hypothetical protein, conserved [Eimeria acervulina];emb|CDI74186.1|hypothetical protein, conserved [Eimeria praecox];ref|XP_013336438.1|hypothetical protein, conserved [Eimeria maxima]/emb|CDJ59793.1|hypothetical protein, conserved [Eimeria maxima];ref|XP_013349823.1|uncharacterized protein EMH_0083680 [Eimeri…	CHP559 protein [Eimeria tenella]gb|ALU09341.1|	1	C:GO:0016020	C:membrane			no IPS match	no IPS match	no IPS match
EAH_00058140	hypothetical protein, conserved CDS	3994.34	140	7	1.12002E-31	85.93	ref|XP_013249129.1|hypothetical protein, conserved, partial [Eimeria acervulina]/emb|CDI81019.1|hypothetical protein, conserved, partial [Eimeria acervulina];ref|XP_013357161.1|uncharacterized protein EMH_0064460 [Eimeria mitis]/emb|CDJ34598.1|hypothetical protein, conserved [Eimeria mitis];ref|XP_013333031.1|hypothetical protein, conserved [Eimeria maxima]/emb|CDJ56380.1|hypothetical protein, co…	none identified	2	F:GO:0000976; C:GO:0005634	F:transcription cis-regulatory region binding; C:nucleus			Coil (COILS)	no GO terms	no GO terms
EAH_00058160	hypothetical protein CDS	3648.39	74	1	2.37759E-47	100	ref|XP_013249128.1|hypothetical protein EAH_00058160 [Eimeria acervulina]/emb|CDI81022.1|hypothetical protein EAH_00058160 [Eimeria acervulina]	none identified						no IPS match	no IPS match	no IPS match
EAH_00058760	formate/nitrite transporter, putative CDS	3519.27	310	100	0	61.31	ref|XP_013252710.1|formate/nitrite transporter, putative [Eimeria acervulina]/emb|CDI76813.1|formate/nitrite transporter, putative [Eimeria acervulina];ref|XP_026192524.1|uncharacterized protein LOC34624320 [Cyclospora cayetanensis];emb|CDJ48189.1|formate/nitrite transporter, putative [Eimeria brunetti];gb|PHJ15906.1|formate nitrite transporter protein, partial [Cystoisospora suis];ref|XP_0038799…	N/A	8	P:GO:0015706; P:GO:0015707; P:GO:0015724; P:GO:0035873; F:GO:0015499; F:GO:0015513; F:GO:0015650; C:GO:0005886	P:nitrate transmembrane transport; P:nitrite transport; P:formate transport; P:lactate transmembrane transport; F:formate transmembrane transporter activity; F:high-affinity secondary active nitrite transmembrane transporter activity; F:lactate:proton symporter activity; C:plasma membrane			IPR023271 (G3DSA:1.20.1080.GENE3D); IPR000292 (PFAM); IPR000292 (PANTHER)	P:GO:0015707; P:GO:0055085; F:GO:0015513; F:GO:0022857; C:GO:0005886; C:GO:0016020	P:nitrite transport; P:transmembrane transport; F:high-affinity secondary active nitrite transmembrane transporter activity; F:transmembrane transporter activity; C:plasma membrane; C:membrane
EAH_00059200	SAG family member CDS	3008.77	198	100	1.44775E-126	54.44	ref|XP_013252646.1|SAG family member [Eimeria acervulina]/emb|CDI76888.1|SAG family member [Eimeria acervulina];ref|XP_013248985.1|SAG family member [Eimeria acervulina]/emb|CDI81232.1|SAG family member [Eimeria acervulina];ref|XP_013356588.1|SAG family member [Eimeria mitis]/emb|CDJ34025.1|SAG family member [Eimeria mitis];ref|XP_013350731.1|SAG family member [Eimeria mitis]/emb|CDJ28154.1|SAG f…	N/A	6	P:GO:0030838; P:GO:0070060; F:GO:0005522; F:GO:0051015; C:GO:0015629; C:GO:0016020	P:positive regulation of actin filament polymerization; P:'de novo' actin filament nucleation; F:profilin binding; F:actin filament binding; C:actin cytoskeleton; C:membrane			IPR035940 (G3DSA:3.40.33.GENE3D); IPR035940 (SUPERFAMILY)	no GO terms	no GO terms
EAH_00059950	SAG family member CDS	2932.95	241	100	5.09766E-143	54.26	ref|XP_013248985.1|SAG family member [Eimeria acervulina]/emb|CDI81232.1|SAG family member [Eimeria acervulina];ref|XP_013252646.1|SAG family member [Eimeria acervulina]/emb|CDI76888.1|SAG family member [Eimeria acervulina];ref|XP_013356588.1|SAG family member [Eimeria mitis]/emb|CDJ34025.1|SAG family member [Eimeria mitis];ref|XP_013350823.1|SAG family member [Eimeria mitis]/emb|CDJ28249.1|SAG f…	N/A	6	P:GO:0030838; P:GO:0070060; F:GO:0005522; F:GO:0051015; C:GO:0015629; C:GO:0016020	P:positive regulation of actin filament polymerization; P:'de novo' actin filament nucleation; F:profilin binding; F:actin filament binding; C:actin cytoskeleton; C:membrane			IPR035940 (G3DSA:3.40.33.GENE3D); IPR035940 (SUPERFAMILY)	no GO terms	no GO terms
EAH_00064100	hypothetical protein, conserved CDS	2790.46	192	3	4.116E-67	86.68	ref|XP_013248472.1|hypothetical protein, conserved [Eimeria acervulina]/emb|CDI81976.1|hypothetical protein, conserved [Eimeria acervulina];emb|CDI79594.1|hypothetical protein, conserved [Eimeria praecox];ref|XP_013356546.1|uncharacterized protein EMH_0018270 [Eimeria mitis]/emb|CDJ33983.1|hypothetical protein, conserved [Eimeria mitis]	none identified	1	C:GO:0016020	C:membrane			no IPS match	no IPS match	no IPS match
EAH_00064490	hypothetical protein CDS	2434.49	130	32	1.78674E-13	44.59	ref|XP_013356590.1|SAG family member [Eimeria mitis]/emb|CDJ34027.1|SAG family member [Eimeria mitis];ref|XP_013350484.1|SAG family member [Eimeria mitis]/emb|CDJ27907.1|SAG family member [Eimeria mitis];emb|CDJ45644.1|hypothetical protein EBH_0041120 [Eimeria brunetti];emb|CDJ45651.1|hypothetical protein EBH_0048900 [Eimeria brunetti];emb|CDI74154.1|SAG family member [Eimeria praecox];ref|XP_013…	SAG family member [Eimeria mitis]ref|XP_013356590.1|emb|CDJ34027.1|	1	C:GO:0016020	C:membrane			no IPS match	no IPS match	no IPS match
TPM=Transcripts per million, averaged among replicates, for each sporulated oocyst cohort in the study.
*Overall Mean TPM= mean gene TPM for all replicates and sporulated oocyst cohorts in the study.
Bolded genes (n=12) did not exceed 1000 mean TPM in sporulated oocysts reported in previously published E. acervulina RNA-Seq (10)
