# Supplementary material for: Senescent Eimeria acervulina Oocysts Maintain Transcriptional Activity During Extended Refrigerated Storage and Differentially Express Characteristic Genes
Source: Microorganisms. 2026 May 14;14(5):1116. doi: 10.3390/microorganisms14051116 (PMC13209539; doi:10.3390/microorganisms14051116)
Supplement: Supplementary file 1 [file microorganisms-14-01116-s001.zip › Table S7.xlsx]

## Sheet: omicsbox_table
Table S7. Functional analysis of constitutively expressed genes shared by unsporulated and sporulated E. acervulina oocyst cohorts.
E. acervulina gene	Description	Overall Mean TPM*	Length	#Hits	e-Value	sim mean	Blast Hit Description (HSP)	Best other hit	#GO	GO IDs	GO Names	Enzyme Codes	Enzyme Names	InterPro IDs	InterPro GO IDs	InterPro GO Names	KEGG pathways
EAH_00000650	actin, putative CDS	4606.04	376	100	0	95.96	ref|XP_013252163.1|actin, putative [Eimeria acervulina]/emb|CDI75390.1|actin, putative [Eimeria praecox]/emb|CDI77494.1|actin, putative [Eimeria acervulina];emb|CDJ53058.1|actin, putative [Eimeria brunetti];ref|XP_013229066.1|actin, putative [Eimeria tenella]/ref|XP_013440541.1|actin, putative [Eimeria necatrix]/gb|AET50880.1|hypothetical protein [Eimeria tenella]/emb|CDJ38228.1|actin, putative […	N/A	35	P:GO:0009665; P:GO:0010628; P:GO:0014706; P:GO:0020014; P:GO:0030041; P:GO:0030240; P:GO:0032781; P:GO:0048731; P:GO:0048741; P:GO:0051017; P:GO:0051345; P:GO:0070360; P:GO:0085017; P:GO:0090131; F:GO:0000287; F:GO:0003785; F:GO:0005200; F:GO:0005509; F:GO:0005523; F:GO:0005524; F:GO:0016887; F:GO:0019904; F:GO:0031013; F:GO:0031432; F:GO:0032036; F:GO:0042802; F:GO:0048306; C:GO:0001725; C:GO:00…	P:plastid inheritance; P:positive regulation of gene expression; P:striated muscle tissue development; P:schizogony; P:actin filament polymerization; P:skeletal muscle thin filament assembly; P:positive regulation of ATP-dependent activity; P:system development; P:skeletal muscle fiber development; P:actin filament bundle assembly; P:positive regulation of hydrolase activity; P:symbiont-mediated …	EC:3.6.1; EC:3.6; EC:3; EC:3.6.1.15	Acting on acid anhydrides; Acting on acid anhydrides; Hydrolases; nucleoside-triphosphate phosphatase	IPR004000 (PRINTS); G3DSA:3.30.420.40:FF:000018 (FUNFAM); G3DSA:3.30.420.40:FF:000058 (FUNFAM); G3DSA:3.30.420.40:FF:000205 (FUNFAM); G3DSA:3.30.420.40:FF:000404 (FUNFAM); G3DSA:3.90.640.10:FF:000001 (FUNFAM); IPR004000 (PFAM); G3DSA:3.30.420.40 (GENE3D); G3DSA:3.90.640.10 (GENE3D); G3DSA:3.30.420.40 (GENE3D); IPR004000 (PANTHER); IPR004001 (PROSITE_PATTERNS); IPR004001 (PROSITE_PATTERNS); IPR020…	no GO terms	no GO terms	Purine metabolism;Thiamine metabolism
EAH_00001220	SFT2-like domain-containing protein, putative CDS	2127.38	284	95	0	59.8	ref|XP_013251071.1|SFT2-like domain-containing protein, putative [Eimeria acervulina]/emb|CDI78720.1|SFT2-like domain-containing protein, putative [Eimeria acervulina];ref|XP_013357820.1|SFT2-like domain-containing protein, putative [Eimeria mitis]/emb|CDJ35258.1|SFT2-like domain-containing protein, putative [Eimeria mitis];ref|XP_013333290.1|SFT2-like domain-containing protein, putative [Eimeria…	N/A	6	P:GO:0015031; P:GO:0016192; C:GO:0005737; C:GO:0012505; C:GO:0016020; C:GO:0043231	P:protein transport; P:vesicle-mediated transport; C:cytoplasm; C:endomembrane system; C:membrane; C:intracellular membrane-bounded organelle			IPR007305 (PFAM); IPR011691 (PANTHER)	P:GO:0016192; C:GO:0016020	P:vesicle-mediated transport; C:membrane
EAH_00001460	hypothetical protein, conserved CDS	12869.8	122	13	1.92193e-70	74.83	ref|XP_013250682.1|hypothetical protein, conserved [Eimeria acervulina]/emb|CDI79134.1|hypothetical protein, conserved [Eimeria acervulina];ref|XP_013349851.1|uncharacterized protein EMH_0030290 [Eimeria mitis]/emb|CDJ27273.1|hypothetical protein, conserved [Eimeria mitis];emb|CDI87599.1|mitochondrial 2-oxoglutarate/malate carrier protein, putative [Eimeria praecox];ref|XP_013337150.1|mitochondri…	mitochondrial 2-oxoglutarate/malate carrier protein, putative [Eimeria praecox] emb|CDI87599.1|	3	P:GO:0055085; F:GO:0022857; C:GO:0016020	P:transmembrane transport; F:transmembrane transporter activity; C:membrane			Coil (COILS)	no GO terms	no GO terms
EAH_00002320	hypothetical protein, conserved CDS	5105.54	360	100	0	58.17	ref|XP_013250105.1|hypothetical protein, conserved [Eimeria acervulina]/emb|CDI79867.1|hypothetical protein, conserved [Eimeria acervulina];ref|XP_013337691.1|hypothetical protein, conserved [Eimeria maxima]/emb|CDJ61041.1|hypothetical protein, conserved [Eimeria maxima];ref|XP_026193661.1|uncharacterized protein LOC113147406 [Cyclospora cayetanensis];ref|XP_013232975.1|uncharacterized protein ET…	Chromosome II, complete genome, related [Eimeria brunetti] emb|CDJ47409.1|	2	F:GO:0030246; C:GO:0016020	F:carbohydrate binding; C:membrane			PF13385 (PFAM); G3DSA:2.60.120.200 (GENE3D); PTHR42535 (PANTHER); IPR013320 (SUPERFAMILY)	no GO terms	no GO terms
EAH_00002820	hypothetical protein, conserved CDS	2784.27	243	9	3.43359e-147	84.68	ref|XP_013249615.1|hypothetical protein, conserved [Eimeria acervulina]/emb|CDI80446.1|hypothetical protein, conserved [Eimeria acervulina];emb|CDI87843.1|hypothetical protein, conserved [Eimeria praecox];ref|XP_013357960.1|uncharacterized protein EMH_0038790 [Eimeria mitis]/emb|CDJ28207.1|hypothetical protein, conserved [Eimeria mitis];emb|CDJ51830.1|hypothetical protein, conserved [Eimeria brun…	none identified	2	F:GO:0003755; C:GO:0016020	F:peptidyl-prolyl cis-trans isomerase activity; C:membrane			no IPS match	no IPS match	no IPS match
EAH_00004100	Cation-transporting ATPase, related, related CDS	9321.69	235	20	4.32258e-175	70.98	ref|XP_013248919.1|Cation-transporting ATPase, related, related [Eimeria acervulina]/emb|CDI81309.1|Cation-transporting ATPase, related, related [Eimeria acervulina];gb|AHB82173.1|hypothetical protein, partial [Eimeria acervulina];ref|XP_013337038.1|Cation-transporting ATPase, related, related [Eimeria maxima]/gb|AGZ13504.1|hypothetical protein [Eimeria maxima]/emb|CDJ60388.1|Cation-transporting …	N/A	2	C:GO:0005739; C:GO:0016020	C:mitochondrion; C:membrane			no IPS match	no IPS match	no IPS match
EAH_00004110	hypothetical protein, conserved CDS	22581.3	238	19	1.1266e-147	63.34	ref|XP_013248920.1|hypothetical protein, conserved [Eimeria acervulina]/emb|CDI81310.1|hypothetical protein, conserved [Eimeria acervulina];ref|XP_013337037.1|Cation-transporting ATPase, related [Eimeria maxima]/emb|CDJ60387.1|Cation-transporting ATPase, related [Eimeria maxima];ref|XP_013337038.1|Cation-transporting ATPase, related, related [Eimeria maxima]/gb|AGZ13504.1|hypothetical protein [Ei…	Cation-transporting ATPase, related [Eimeria maxima] ref|XP_013337037.1| emb|CDJ60387.1|	1	C:GO:0016020	C:membrane			no IPS match	no IPS match	no IPS match
EAH_00004780	hypothetical protein, conserved CDS	13579.7	171	12	4.4123e-122	70.17	ref|XP_013248622.1|hypothetical protein, conserved [Eimeria acervulina]/emb|CDI81807.1|hypothetical protein, conserved [Eimeria acervulina];ref|XP_013337205.1|hypothetical protein, conserved [Eimeria maxima]/emb|CDJ60555.1|hypothetical protein, conserved [Eimeria maxima];ref|XP_026190967.1|uncharacterized protein LOC34623059 [Cyclospora cayetanensis];ref|XP_018636809.1|hypothetical protein TGME49…	putative transmembrane protein [Toxoplasma gondii VEG] gb|ESS35803.1|	1	C:GO:0016020	C:membrane			no IPS match	no IPS match	no IPS match
EAH_00006490	eukaryotic aspartyl protease, putative CDS	4077.14	335	100	0	67.35	ref|XP_013247963.1|eukaryotic aspartyl protease, putative [Eimeria acervulina]/emb|CDI82764.1|eukaryotic aspartyl protease, putative [Eimeria acervulina];ref|XP_013334680.1|eukaryotic aspartyl protease, putative [Eimeria maxima]/emb|CDJ58032.1|eukaryotic aspartyl protease, putative [Eimeria maxima];emb|CAA80843.1|aspartyl protease [Eimeria acervulina];emb|CAC20153.1|aspartyl proteinase (eimepsin)…	N/A	10	P:GO:0002803; P:GO:0006508; P:GO:0006914; P:GO:0007586; P:GO:0030163; F:GO:0004190; C:GO:0005615; C:GO:0012505; C:GO:0016020; C:GO:0020020	P:positive regulation of antibacterial peptide production; P:proteolysis; P:autophagy; P:digestion; P:protein catabolic process; F:aspartic-type endopeptidase activity; C:extracellular space; C:endomembrane system; C:membrane; C:food vacuole	EC:3.4.23; EC:3.4; EC:3	Acting on peptide bonds (peptidases); Acting on peptide bonds (peptidases); Hydrolases	IPR001461 (PRINTS); G3DSA:2.40.70.10:FF:000008 (FUNFAM); IPR033121 (PFAM); IPR021109 (G3DSA:2.40.70.GENE3D); IPR033121 (PFAM); IPR021109 (G3DSA:2.40.70.GENE3D); PIRSR601461-2 (PIRSR); IPR001461 (PANTHER); IPR001969 (PROSITE_PATTERNS); IPR033121 (PROSITE_PROFILES); IPR021109 (SUPERFAMILY)	P:GO:0006508; F:GO:0004190	P:proteolysis; F:aspartic-type endopeptidase activity
EAH_00008670	hypothetical protein, conserved CDS	1850.19	234	9	1.30277e-170	68.72	ref|XP_013251007.1|hypothetical protein, conserved [Eimeria acervulina]/emb|CDI78818.1|hypothetical protein, conserved [Eimeria acervulina];ref|XP_013338511.1|hypothetical protein, conserved [Eimeria maxima]/emb|CDJ61861.1|hypothetical protein, conserved [Eimeria maxima];ref|XP_013228821.1|uncharacterized protein ETH_00032760 [Eimeria tenella]/emb|CDJ37983.1|hypothetical protein, conserved [Eimer…	aquaporin, putative [Eimeria brunetti] emb|CDJ50363.1|	3	P:GO:0055085; F:GO:0015267; C:GO:0016020	P:transmembrane transport; F:channel activity; C:membrane			no IPS match	no IPS match	no IPS match
EAH_00008710	Chromosome III, complete sequence, related CDS	6381.09	293	100	0	59.19	ref|XP_013251011.1|Chromosome III, complete sequence, related [Eimeria acervulina]/emb|CDI78822.1|Chromosome III, complete sequence, related [Eimeria acervulina];ref|XP_013338506.1|Chromosome III, complete sequence, related [Eimeria maxima]/emb|CDJ61856.1|Chromosome III, complete sequence, related [Eimeria maxima];ref|XP_026189618.1|uncharacterized protein LOC113146450 [Cyclospora cayetanensis];e…	N/A	2	F:GO:0003824; C:GO:0005892	F:catalytic activity; C:acetylcholine-gated channel complex			IPR033438 (PFAM); G3DSA:3.10.310.50 (GENE3D); PTHR33748 (PANTHER)	C:GO:0005892; C:GO:0016020	C:acetylcholine-gated channel complex; C:membrane
EAH_00016930	hypothetical protein, conserved CDS	6853.79	270	20	0	68.59	ref|XP_013253181.1|hypothetical protein, conserved [Eimeria acervulina]/emb|CDI76246.1|hypothetical protein, conserved [Eimeria acervulina];ref|XP_013334245.1|hypothetical protein, conserved [Eimeria maxima]/emb|CDJ57597.1|hypothetical protein, conserved [Eimeria maxima];ref|XP_013228221.1|uncharacterized protein ETH_00003230 [Eimeria tenella]/emb|CDJ37383.1|hypothetical protein, conserved [Eimer…	putative transmembrane protein [Toxoplasma gondii MAS] gb|KFH16286.1|	1	C:GO:0016020	C:membrane			no IPS match	no IPS match	no IPS match
EAH_00018150	hypothetical protein, conserved CDS	6538.75	227	16	1.24784e-151	66.21	ref|XP_013252982.1|hypothetical protein, conserved [Eimeria acervulina]/emb|CDI76483.1|hypothetical protein, conserved [Eimeria acervulina];ref|XP_013333921.1|hypothetical protein, conserved [Eimeria maxima]/emb|CDJ57271.1|hypothetical protein, conserved [Eimeria maxima];emb|CDJ49361.1|hypothetical protein, conserved [Eimeria brunetti];ref|XP_026191006.1|uncharacterized protein LOC113146802 [Cycl…	putative transmembrane protein [Toxoplasma gondii TgCatPRC2] gb|KYK63662.1|	1	C:GO:0016020	C:membrane			no IPS match	no IPS match	no IPS match
EAH_00019500	transhydrogenase, putative CDS	2805.93	1102	100	0	70.52	ref|XP_013252758.1|transhydrogenase, putative [Eimeria acervulina]/emb|CDI76761.1|transhydrogenase, putative [Eimeria acervulina];ref|XP_013338270.1|transhydrogenase, putative [Eimeria maxima]/emb|CDJ61620.1|transhydrogenase, putative [Eimeria maxima];gb|AGZ15732.1|transhydrogenase [Eimeria maxima];ref|XP_026194264.1|NAD(P) transhydrogenase, mitochondrial [Cyclospora cayetanensis];gb|AAA29077.1|t…	N/A	6	P:GO:0006740; P:GO:1902600; F:GO:0016491; F:GO:0050661; C:GO:0005743; C:GO:0005886	P:NADPH regeneration; P:proton transmembrane transport; F:oxidoreductase activity; F:NADP binding; C:mitochondrial inner membrane; C:plasma membrane	EC:1.6.1.1; EC:1	NAD(P)(+) transhydrogenase (Si-specific); Oxidoreductases	G3DSA:3.40.50.720 (GENE3D); IPR024605 (PFAM); G3DSA:3.40.50.720 (GENE3D); IPR034300 (PFAM); IPR007886 (PFAM); G3DSA:3.40.50.1220 (GENE3D); IPR007698 (PFAM); PIRSR000183-3 (PIRSR); PTHR10160 (PANTHER); IPR008143 (PROSITE_PATTERNS); cd05304 (CDD); SSF52283 (SUPERFAMILY); IPR029035 (SUPERFAMILY); IPR036291 (SUPERFAMILY)	P:GO:0006740; F:GO:0008746; F:GO:0016491; F:GO:0050661; C:GO:0005886	P:NADPH regeneration; F:obsolete NAD(P)+ transhydrogenase activity; F:oxidoreductase activity; F:NADP binding; C:plasma membrane	Nicotinate and nicotinamide metabolism
EAH_00020500	rhomboid family domain-containing protein, putative CDS	4099.77	216	100	8.78374e-160	57.66	ref|XP_013252623.1|rhomboid family domain-containing protein, putative [Eimeria acervulina]/emb|CDI76923.1|rhomboid family domain-containing protein, putative [Eimeria acervulina];gb|AND76645.1|rhomboid-like protein [Eimeria maxima];ref|XP_013233474.1|rhomboid-like protein [Eimeria tenella]/emb|CDJ42724.1|rhomboid-like protein [Eimeria tenella];gb|ABC50099.1|rhomboid-like protein [Eimeria tenella…	N/A	7	P:GO:0006465; P:GO:0048522; P:GO:0051239; F:GO:0004252; C:GO:0005737; C:GO:0016020; C:GO:0020009	P:signal peptide processing; P:positive regulation of cellular process; P:regulation of multicellular organismal process; F:serine-type endopeptidase activity; C:cytoplasm; C:membrane; C:microneme	EC:3.4.21; EC:3.4; EC:3	Acting on peptide bonds (peptidases); Acting on peptide bonds (peptidases); Hydrolases	IPR022764 (PFAM); IPR035952 (G3DSA:1.20.1540.GENE3D); IPR002610 (PANTHER); IPR035952 (SUPERFAMILY)	P:GO:0006508; F:GO:0004252; C:GO:0016020	P:proteolysis; F:serine-type endopeptidase activity; C:membrane
EAH_00022030	hypothetical protein, conserved CDS	8972.96	228	6	1.32343e-133	78.04	ref|XP_013248808.1|hypothetical protein, conserved [Eimeria acervulina]/emb|CDI81486.1|hypothetical protein, conserved [Eimeria acervulina];ref|XP_013337801.1|hypothetical protein, conserved [Eimeria maxima]/emb|CDJ61151.1|hypothetical protein, conserved [Eimeria maxima];ref|XP_013435004.1|hypothetical protein, conserved [Eimeria necatrix]/emb|CDJ66537.1|hypothetical protein, conserved [Eimeria n…	none identified						no IPS match	no IPS match	no IPS match
EAH_00027050	histone H2A, putative CDS	6250.33	159	100	5.69562e-68	84.99	emb|CDJ54049.1|histone H2A, putative [Eimeria brunetti];ref|XP_013248242.1|histone H2A, putative [Eimeria acervulina]/emb|CDI82313.1|histone H2A, putative [Eimeria acervulina];ref|XP_013227805.1|histone H2A, putative [Eimeria tenella]/ref|XP_013436515.1|histone H2A, putative [Eimeria necatrix]/ref|XP_026194191.1|histone H2A.V [Cyclospora cayetanensis]/ref|XP_037878751.1|histone H2A, putative [Eim…	N/A	16	P:GO:0006888; P:GO:0031507; P:GO:0051276; F:GO:0003724; F:GO:0005524; F:GO:0016787; F:GO:0030527; F:GO:0031492; F:GO:0046982; C:GO:0000786; C:GO:0005634; C:GO:0005783; C:GO:0016020; C:GO:1990070; C:GO:1990071; C:GO:1990072	P:endoplasmic reticulum to Golgi vesicle-mediated transport; P:heterochromatin formation; P:chromosome organization; F:RNA helicase activity; F:ATP binding; F:hydrolase activity; F:structural constituent of chromatin; F:nucleosomal DNA binding; F:protein heterodimerization activity; C:nucleosome; C:nucleus; C:endoplasmic reticulum; C:membrane; C:TRAPPI protein complex; C:TRAPPII protein complex; …	EC:3.6.4.13; EC:3	RNA helicase; Hydrolases	IPR002119 (PRINTS); G3DSA:1.10.20.10:FF:000005 (FUNFAM); IPR009072 (G3DSA:1.10.20.GENE3D); IPR007125 (PFAM); IPR032454 (PFAM); IPR002119 (PANTHER); IPR032458 (PROSITE_PATTERNS); IPR002119 (CDD); IPR009072 (SUPERFAMILY)	P:GO:0031507; F:GO:0003677; F:GO:0030527; F:GO:0046982; C:GO:0000785; C:GO:0000786	P:heterochromatin formation; F:DNA binding; F:structural constituent of chromatin; F:protein heterodimerization activity; C:chromatin; C:nucleosome
EAH_00027310	polyubiquitin, putative CDS	3243.8	101	100	5.26501e-69	99.27	ref|XP_013251865.1|polyubiquitin, putative, partial [Eimeria acervulina]/emb|CDI77828.1|polyubiquitin, putative, partial [Eimeria acervulina];emb|CDI75579.1|polyubiquitin, putative [Eimeria praecox];ref|XP_013336607.1|polyubiquitin, putative, partial [Eimeria maxima]/emb|CDJ59962.1|polyubiquitin, putative, partial [Eimeria maxima];ref|XP_004833160.1|ubiquitin family member protein [Theileria equi…	N/A	19	P:GO:0006511; P:GO:0008585; P:GO:0016567; P:GO:0048812; P:GO:0140236; P:GO:1902255; F:GO:0002020; F:GO:0003723; F:GO:0003735; F:GO:0031386; F:GO:0031625; F:GO:0046872; C:GO:0000151; C:GO:0005730; C:GO:0005741; C:GO:0010008; C:GO:0022625; C:GO:0030666; C:GO:0098794	P:ubiquitin-dependent protein catabolic process; P:female gonad development; P:protein ubiquitination; P:neuron projection morphogenesis; P:translation at presynapse; P:positive regulation of intrinsic apoptotic signaling pathway by p53 class mediator; F:protease binding; F:RNA binding; F:structural constituent of ribosome; F:protein tag activity; F:ubiquitin protein ligase binding; F:metal ion b…			IPR019956 (PRINTS); G3DSA:3.10.20.90:FF:000158 (FUNFAM); IPR000626 (PFAM); G3DSA:3.10.20.90 (GENE3D); IPR050158 (PANTHER); IPR019954 (PROSITE_PATTERNS); IPR000626 (PROSITE_PROFILES); IPR000626 (PROSITE_PROFILES); cd01803 (CDD); IPR029071 (SUPERFAMILY)	P:GO:0016567; P:GO:0019941; F:GO:0005515; F:GO:0031386; F:GO:0031625; C:GO:0005634; C:GO:0005737	P:protein ubiquitination; P:modification-dependent protein catabolic process; F:protein binding; F:protein tag activity; F:ubiquitin protein ligase binding; C:nucleus; C:cytoplasm
EAH_00029060	translation initiation factor SUI1, putative CDS	6003.43	152	70	1.25085e-109	82.9	ref|XP_013248076.1|translation initiation factor SUI1, putative [Eimeria acervulina]/emb|CDI82568.1|translation initiation factor SUI1, putative [Eimeria acervulina];ref|XP_013228096.1|translation initiation factor SUI1, putative [Eimeria tenella]/emb|CDJ37258.1|translation initiation factor SUI1, putative [Eimeria tenella];gb|OEH79363.1|translation initiation factor [Cyclospora cayetanensis];ref…	N/A	22	P:GO:0006298; P:GO:0006446; P:GO:0016446; P:GO:0030488; P:GO:0034248; P:GO:0043043; P:GO:0043604; P:GO:0070899; F:GO:0003723; F:GO:0003743; F:GO:0004672; F:GO:0005524; F:GO:0016887; F:GO:0030983; F:GO:0043024; F:GO:0050660; F:GO:0140664; C:GO:0005739; C:GO:0005829; C:GO:0016020; C:GO:0016282; C:GO:0032389	P:mismatch repair; P:regulation of translational initiation; P:somatic hypermutation of immunoglobulin genes; P:tRNA methylation; P:regulation of amide metabolic process; P:peptide biosynthetic process; P:amide biosynthetic process; P:mitochondrial tRNA wobble uridine modification; F:RNA binding; F:translation initiation factor activity; F:protein kinase activity; F:ATP binding; F:ATP hydrolysis …	EC:2.7.1; EC:3.6.1.15; EC:3.6.1; EC:2.7; EC:2; EC:3.6; EC:3	Transferring phosphorus-containing groups; nucleoside-triphosphate phosphatase; Acting on acid anhydrides; Transferring phosphorus-containing groups; Transferases; Acting on acid anhydrides; Hydrolases	G3DSA:3.30.780.10:FF:000001 (FUNFAM); G3DSA:3.30.780.10 (GENE3D); IPR001950 (PFAM); IPR005874 (NCBIFAM); PTHR10388 (PANTHER); IPR001950 (PROSITE_PROFILES); IPR005874 (CDD); IPR036877 (SUPERFAMILY)	P:GO:0006413; F:GO:0003723; F:GO:0003743	P:translational initiation; F:RNA binding; F:translation initiation factor activity	Purine metabolism;Thiamine metabolism
EAH_00029830	hypothetical protein, conserved CDS	2448.08	253	5	1.10613e-116	77.48	ref|XP_013251652.1|hypothetical protein, conserved [Eimeria acervulina]/emb|CDI78087.1|hypothetical protein, conserved [Eimeria acervulina];ref|XP_013235724.1|uncharacterized protein ETH_00023760 [Eimeria tenella]/emb|CDJ44977.1|hypothetical protein, conserved [Eimeria tenella];ref|XP_013433205.1|hypothetical protein, conserved [Eimeria necatrix]/emb|CDJ64738.1|hypothetical protein, conserved [Ei…	transmembrane protein [Cystoisospora suis] gb|PHJ24367.1|	16	P:GO:0006623; P:GO:0006888; P:GO:0006896; P:GO:0015833; P:GO:0042147; P:GO:0048280; F:GO:0005483; F:GO:0005484; F:GO:0005515; C:GO:0005789; C:GO:0005802; C:GO:0005886; C:GO:0012507; C:GO:0030660; C:GO:0031201; C:GO:0031902	P:protein targeting to vacuole; P:endoplasmic reticulum to Golgi vesicle-mediated transport; P:Golgi to vacuole transport; P:peptide transport; P:retrograde transport, endosome to Golgi; P:vesicle fusion with Golgi apparatus; F:soluble NSF attachment protein activity; F:SNAP receptor activity; F:protein binding; C:endoplasmic reticulum membrane; C:trans-Golgi network; C:plasma membrane; C:ER to G…			Coil (COILS); G3DSA:1.20.5.110 (GENE3D); SSF58038 (SUPERFAMILY)	no GO terms	no GO terms
EAH_00030800	hypothetical protein, conserved CDS	8083.96	236	13	1.26553e-175	63.11	ref|XP_013247921.1|hypothetical protein, conserved [Eimeria acervulina]/emb|CDI82835.1|hypothetical protein, conserved [Eimeria acervulina];ref|XP_026191361.1|uncharacterized protein LOC113146888 [Cyclospora cayetanensis];ref|XP_013333189.1|hypothetical protein, conserved [Eimeria maxima]/emb|CDJ56538.1|hypothetical protein, conserved [Eimeria maxima];ref|XP_013333188.1|hypothetical protein EMWEY…	none identified						no IPS match	no IPS match	no IPS match
EAH_00033530	oocyst wall protein COWP, putative CDS	7148.51	463	100	0	42.21	ref|XP_013247688.1|oocyst wall protein COWP, putative [Eimeria acervulina]/emb|CDI83142.1|oocyst wall protein COWP, putative [Eimeria acervulina];ref|XP_013336991.1|oocyst wall protein COWP, putative [Eimeria maxima]/emb|CDJ60341.1|oocyst wall protein COWP, putative [Eimeria maxima];gb|ABQ41429.1|unknown [Eimeria tenella];ref|XP_013234213.1|oocyst wall protein COWP, putative [Eimeria tenella]/emb…	N/A	1	C:GO:0016020	C:membrane			IPR009030 (SUPERFAMILY)	no GO terms	no GO terms
EAH_00033710	hypothetical protein, conserved CDS	6507.47	440	20	0	65.43	ref|XP_013251323.1|hypothetical protein, conserved [Eimeria acervulina]/emb|CDI78448.1|hypothetical protein, conserved [Eimeria acervulina];ref|XP_013337547.1|hypothetical protein, conserved [Eimeria maxima]/emb|CDJ60897.1|hypothetical protein, conserved [Eimeria maxima];ref|XP_026193332.1|uncharacterized protein LOC34622901 [Cyclospora cayetanensis];emb|CDJ51049.1|hypothetical protein, conserved…	putative transmembrane protein [Toxoplasma gondii p89] gb|KFG32165.1|	1	C:GO:0016020	C:membrane			no IPS match	no IPS match	no IPS match
EAH_00034270	zinc finger DHHC domain-containing protein, conserved, putative CDS	11335.8	279	100	0	58.15	ref|XP_013247644.1|zinc finger DHHC domain-containing protein, conserved, putative [Eimeria acervulina]/emb|CDI83202.1|zinc finger DHHC domain-containing protein, conserved, putative [Eimeria acervulina];ref|XP_013336702.1|zinc finger DHHC domain-containing protein, conserved, putative [Eimeria maxima]/emb|CDJ60057.1|zinc finger DHHC domain-containing protein, conserved, putative [Eimeria maxima]…	N/A	7	P:GO:0008152; P:GO:0009987; F:GO:0008168; F:GO:0019706; C:GO:0005737; C:GO:0016020; C:GO:0043231	P:metabolic process; P:cellular process; F:methyltransferase activity; F:protein-cysteine S-palmitoyltransferase activity; C:cytoplasm; C:membrane; C:intracellular membrane-bounded organelle	EC:2.1; EC:2.3; EC:2; EC:2.3.1.225; EC:2.1.1; EC:2.3.1	Transferring one-carbon groups; Acyltransferases; Transferases; protein S-acyltransferase; Transferring one-carbon groups; Acyltransferases	IPR001594 (PFAM); PTHR12246 (PANTHER); PS50216 (PROSITE_PROFILES)	F:GO:0016409	F:palmitoyltransferase activity
EAH_00035850	hypothetical protein, conserved CDS	5598.36	714	100	0	71.15	ref|XP_013251155.1|hypothetical protein, conserved [Eimeria acervulina]/emb|CDI78635.1|hypothetical protein, conserved [Eimeria acervulina];emb|CDJ49910.1|hypothetical protein, conserved [Eimeria brunetti];ref|XP_013353591.1|uncharacterized protein EMH_0007810 [Eimeria mitis]/emb|CDJ31026.1|hypothetical protein, conserved [Eimeria mitis];ref|XP_013337308.1|hypothetical protein, conserved [Eimeria…	membrane protein [Besnoitia besnoiti] ref|XP_029219989.1| gb|PFH35980.1|	6	P:GO:0006412; P:GO:0060271; F:GO:0004812; F:GO:0005488; C:GO:0043227; C:GO:0043229	P:translation; P:cilium assembly; F:aminoacyl-tRNA ligase activity; F:binding; C:membrane-bounded organelle; C:intracellular organelle	EC:6.1; EC:6.1.1; EC:6	Forming carbon-oxygen bonds; Forming carbon-oxygen bonds; Ligases	Coil (COILS); Coil (COILS); Coil (COILS); Coil (COILS); Coil (COILS); G3DSA:2.60.120.200 (GENE3D); PF13385 (PFAM); PTHR42535 (PANTHER); IPR013320 (SUPERFAMILY)	no GO terms	no GO terms
EAH_00037050	hypothetical protein, conserved CDS	13737.7	154	63	1.01759e-107	56.42	ref|XP_013247490.1|hypothetical protein, conserved [Eimeria acervulina]/emb|CDI83380.1|hypothetical protein, conserved [Eimeria acervulina];ref|XP_026192594.1|uncharacterized protein LOC113147172 [Cyclospora cayetanensis];ref|XP_013338197.1|hypothetical protein, conserved [Eimeria maxima]/emb|CDJ61547.1|hypothetical protein, conserved [Eimeria maxima];tpe|CEL66914.1|TPA: membrane protein, putativ…	TPA: membrane protein, putative [Neospora caninum Liverpool] tpe|CEL66914.1|	1	C:GO:0016020	C:membrane			no IPS match	no IPS match	no IPS match
EAH_00037200	zinc finger DHHC domain-containing protein, putative CDS	2486.01	342	100	0	63.26	ref|XP_013251017.1|zinc finger DHHC domain-containing protein, putative [Eimeria acervulina]/emb|CDI78801.1|zinc finger DHHC domain-containing protein, putative [Eimeria acervulina];ref|XP_013333630.1|zinc finger DHHC domain-containing protein, putative [Eimeria maxima]/emb|CDJ56980.1|zinc finger DHHC domain-containing protein, putative [Eimeria maxima];ref|XP_013232059.1|zinc finger DHHC domain-…	N/A	6	P:GO:0006612; F:GO:0016787; F:GO:0019706; C:GO:0005783; C:GO:0005794; C:GO:0005892	P:protein targeting to membrane; F:hydrolase activity; F:protein-cysteine S-palmitoyltransferase activity; C:endoplasmic reticulum; C:Golgi apparatus; C:acetylcholine-gated channel complex	EC:2.3; EC:2; EC:3; EC:2.3.1.225; EC:2.3.1	Acyltransferases; Transferases; Hydrolases; protein S-acyltransferase; Acyltransferases	IPR033438 (PFAM); G3DSA:3.10.310.50 (GENE3D); IPR001594 (PFAM); PTHR33748 (PANTHER); PS50216 (PROSITE_PROFILES)	F:GO:0016409; C:GO:0005892; C:GO:0016020	F:palmitoyltransferase activity; C:acetylcholine-gated channel complex; C:membrane
EAH_00039290	hypothetical protein, conserved CDS	2982.83	168	5	1.00156e-53	89.24	ref|XP_013250812.1|hypothetical protein, conserved [Eimeria acervulina]/emb|CDI79025.1|hypothetical protein, conserved [Eimeria acervulina];ref|XP_013350703.1|uncharacterized protein EMH_0038180 [Eimeria mitis]/emb|CDJ28126.1|hypothetical protein, conserved [Eimeria mitis];ref|XP_013437371.1|hypothetical protein, conserved [Eimeria necatrix]/emb|CDJ68904.1|hypothetical protein, conserved [Eimeria…	none identified						no IPS match	no IPS match	no IPS match
EAH_00051000	thioredoxin, putative CDS	2890.4	102	100	1.89844e-71	66.59	ref|XP_013246711.1|thioredoxin, putative [Eimeria acervulina]/emb|CDI84271.1|thioredoxin, putative [Eimeria acervulina];emb|CDI84346.1|thioredoxin, putative [Eimeria praecox];ref|XP_026191519.1|thioredoxin-1 [Cyclospora cayetanensis];ref|XP_013230783.1|thioredoxin [Eimeria tenella]/gb|AET50497.1|hypothetical protein [Eimeria tenella]/emb|CDJ40030.1|thioredoxin [Eimeria tenella];ref|XP_001348719.1…	N/A	5	P:GO:0006396; F:GO:0015035; C:GO:0005634; C:GO:0005739; C:GO:0005829	P:RNA processing; F:protein-disulfide reductase activity; C:nucleus; C:mitochondrion; C:cytosol	EC:1; EC:1.8	Oxidoreductases; Acting on a sulfur group of donors	PR00421 (PRINTS); G3DSA:3.40.30.10:FF:000245 (FUNFAM); IPR005746 (PIRSF); G3DSA:3.40.30.10 (GENE3D); IPR013766 (PFAM); PIRSR037293-1 (PIRSR); PIRSR000077-4 (PIRSR); IPR050620 (PANTHER); IPR017937 (PROSITE_PATTERNS); IPR013766 (PROSITE_PROFILES); cd02947 (CDD); IPR036249 (SUPERFAMILY)	F:GO:0015035	F:protein-disulfide reductase activity
EAH_00057690	profilin family protein, putative CDS	6875.53	170	100	1.33768e-121	66.02	ref|XP_013249165.1|profilin family protein, putative [Eimeria acervulina]/gb|AAT97981.1|3-1E protein [Eimeria tenella]/emb|CAA81335.1|19 kDa sporozoite antigen [Eimeria acervulina]/emb|CDI80973.1|profilin family protein, putative [Eimeria acervulina];gb|AAD39362.2|merozoite antigen 3-1E [Eimeria acervulina]/gb|AAS66744.1|sporozoite surface protein [Eimeria acervulina]/gb|ABO10495.1|sporozoite ant…	N/A	6	P:GO:0030036; P:GO:0060327; F:GO:0003785; F:GO:0005543; C:GO:0005737; C:GO:0015629	P:actin cytoskeleton organization; P:cytoplasmic actin-based contraction involved in cell motility; F:actin monomer binding; F:phospholipid binding; C:cytoplasm; C:actin cytoskeleton			IPR016814 (PIRSF); IPR048278 (PFAM); G3DSA:3.30.450.30 (GENE3D); PIRSR022993-1 (PIRSR); IPR036140 (SUPERFAMILY)	P:GO:0030036; F:GO:0003779	P:actin cytoskeleton organization; F:actin binding
TPM=Transcripts per million, averaged among replicates, for each oocyst cohort in the study.
*Overall Mean TPM= mean gene TPM for all replicates and cohorts in the study.
Bolded genes (n=4) did not meet constitutive gene criteria in previously published E. acervulina RNA-Seq (10)
