# Supplementary material for: Senescent Eimeria acervulina Oocysts Maintain Transcriptional Activity During Extended Refrigerated Storage and Differentially Express Characteristic Genes
Source: Microorganisms. 2026 May 14;14(5):1116. doi: 10.3390/microorganisms14051116 (PMC13209539; doi:10.3390/microorganisms14051116)
Supplement: Supplementary file 1 [file microorganisms-14-01116-s001.zip › Table S1.xlsx]

## Sheet: _xltb_storage_
XL Toolbox Settings
	export_preset	<?xml version="1.0" encoding="utf-16"?>_x000D_ <Preset xmlns:xsi="http://www.w3.org/2001/XMLSchema-instance" xmlns:xsd="http://www.w3.org/2001/XMLSchema">_x000D_ <Name>Png, 300 dpi, RGB, Transparent canvas</Name>_x000D_ <Dpi>300</Dpi>_x000D_ <FileType>Png</FileType>_x000D_ <ColorSpace>Rgb</ColorSpace>_x000D_ <Transparency>TransparentCanvas</Transparency>_x000D_ <UseColorProfile>false</UseColorPro…
	export_path	D:\Documents\Manuscripts\Figures\24-0 genes graph-mod.png

## Sheet: Sheet1
Table S1. Oligonucleotides used for qPCR and dPCR in this study.
E. acervulina gene	Product description	Sequence (5'-3')	Concentration (nM)
EAH_00006010 F-2	Beta tubulin	CACTGGTACACCGGTGAGGG	200
EAH_00006010 R-2	Beta tubulin	CGGTGGCGTCCTGGTACTG	200
EAH_00004110 F-2	hypothetical protein	CTCCTCGCCAGAGCAAAGGA	200
EAH_00004110 R-2	hypothetical protein	GCTCCCACATGCGATGCAC	200
EAH_00020350 F-1	haloacid dehalogenase-like hydrolase domain-containing protein, putative	TGCGAAATACACCACCGTCA	300
EAH_00020350 R-1	haloacid dehalogenase-like hydrolase domain-containing protein, putative	TTTCTGCCTGCTTTTTGGCG	300
EAH_00049190 F-1	hypothetical protein	TGTCTTCGGGACCTTTGC	300
EAH_00049190 R-1	hypothetical protein	CTGCCTCAGCCTCTCTCTC	300
