# Supplementary material for: Senescent Eimeria acervulina Oocysts Maintain Transcriptional Activity During Extended Refrigerated Storage and Differentially Express Characteristic Genes
Source: Microorganisms. 2026 May 14;14(5):1116. doi: 10.3390/microorganisms14051116 (PMC13209539; doi:10.3390/microorganisms14051116)
Supplement: Supplementary file 1 [file microorganisms-14-01116-s001.zip › Table S13.xlsx]

## Sheet: omicsbox_table export
Table S13. Functional analysis of significant DEGs expressed between 0-30 month E. acervulina sporulated oocysts, genes >1000 TPM in 30-month oocysts.
E. acervulina gene	Description	30 Months Mean TPM*	0 Months Mean TPM*	DE Log2 Ratio old-new	DE Adj. p-value	Length	#Hits	e-Value	sim mean	Blast Hit Description (HSP)	Best Other Hit	#GO	GO IDs	GO Names	Enzyme Codes	Enzyme Names	InterPro IDs	InterPro GO IDs	InterPro GO Names	KEGG pathways
EAH_00000210	SF-assemblin, putative [Eimeria acervulina]	1300.79	301.337	1.98521	2.60033e-33	256	100	0	65.47	ref|XP_013253336.1|SF-assemblin, putative [Eimeria acervulina]/emb|CDI76042.1|SF-assemblin, putative [Eimeria acervulina];ref|XP_037878249.1|SF-assemblin, putative [Eimeria mitis]/emb|CDJ35960.1|SF-assemblin, putative [Eimeria mitis];ref|XP_013334411.1|SF-assemblin, putative [Eimeria maxima]/emb|CDJ57763.1|SF-assemblin, putative [Eimeria maxima];ref|XP_013440017.1|SF-assemblin, putative [Eimeria …	N/A	8	P:GO:0006412; P:GO:0007010; F:GO:0003735; F:GO:0005200; C:GO:0005737; C:GO:0005840; C:GO:0005874; C:GO:0016020	P:translation; P:cytoskeleton organization; F:structural constituent of ribosome; F:structural constituent of cytoskeleton; C:cytoplasm; C:ribosome; C:microtubule; C:membrane			Coil (COILS); IPR008374 (PRINTS); IPR008374 (PFAM); IPR008374 (PANTHER)	F:GO:0005200	F:structural constituent of cytoskeleton
EAH_00000630	hypothetical protein, conserved [Eimeria acervulina]	1055.65	303.82	1.67271	1.24229e-20	185	13	1.59303e-134	68.72	ref|XP_013252161.1|hypothetical protein, conserved [Eimeria acervulina]/emb|CDI77492.1|hypothetical protein, conserved [Eimeria acervulina];ref|XP_013336345.1|hypothetical protein, conserved [Eimeria maxima]/emb|CDJ59700.1|hypothetical protein, conserved [Eimeria maxima];emb|CDI75392.1|hypothetical protein, conserved [Eimeria praecox];ref|XP_013351334.1|uncharacterized protein EMH_0016580 [Eimeri…	none						no IPS match	no IPS match	no IPS match
EAH_00000650	actin, putative [Eimeria acervulina]	2869.13	14028.6	-2.413	9.43557e-281	376	100	0	95.96	ref|XP_013252163.1|actin, putative [Eimeria acervulina]/emb|CDI75390.1|actin, putative [Eimeria praecox]/emb|CDI77494.1|actin, putative [Eimeria acervulina];emb|CDJ53058.1|actin, putative [Eimeria brunetti];ref|XP_013229066.1|actin, putative [Eimeria tenella]/ref|XP_013440541.1|actin, putative [Eimeria necatrix]/gb|AET50880.1|hypothetical protein [Eimeria tenella]/emb|CDJ38228.1|actin, putative […	N/A	35	P:GO:0009665; P:GO:0010628; P:GO:0014706; P:GO:0020014; P:GO:0030041; P:GO:0030240; P:GO:0032781; P:GO:0048731; P:GO:0048741; P:GO:0051017; P:GO:0051345; P:GO:0070360; P:GO:0085017; P:GO:0090131; F:GO:0000287; F:GO:0003785; F:GO:0005200; F:GO:0005509; F:GO:0005523; F:GO:0005524; F:GO:0016887; F:GO:0019904; F:GO:0031013; F:GO:0031432; F:GO:0032036; F:GO:0042802; F:GO:0048306; C:GO:0001725; C:GO:00…	P:plastid inheritance; P:positive regulation of gene expression; P:striated muscle tissue development; P:schizogony; P:actin filament polymerization; P:skeletal muscle thin filament assembly; P:positive regulation of ATP-dependent activity; P:system development; P:skeletal muscle fiber development; P:actin filament bundle assembly; P:positive regulation of hydrolase activity; P:symbiont-mediated …	EC:3.6.1; EC:3.6; EC:3; EC:3.6.1.15	Acting on acid anhydrides; Acting on acid anhydrides; Hydrolases; nucleoside-triphosphate phosphatase	IPR004000 (PRINTS); G3DSA:3.30.420.40:FF:000018 (FUNFAM); G3DSA:3.30.420.40:FF:000205 (FUNFAM); G3DSA:3.30.420.40:FF:000058 (FUNFAM); G3DSA:3.30.420.40:FF:000404 (FUNFAM); G3DSA:3.90.640.10:FF:000001 (FUNFAM); IPR004000 (PFAM); G3DSA:3.30.420.40 (GENE3D); G3DSA:3.90.640.10 (GENE3D); G3DSA:3.30.420.40 (GENE3D); IPR004000 (PANTHER); IPR004001 (PROSITE_PATTERNS); IPR020902 (PROSITE_PATTERNS); IPR004…	no GO terms	no GO terms	Purine metabolism;Thiamine metabolism
EAH_00001460	hypothetical protein, conserved [Eimeria acervulina]	24361.5	4453.5	2.32633	1.56086e-239	122	13	1.92178e-70	74.83	ref|XP_013250682.1|hypothetical protein, conserved [Eimeria acervulina]/emb|CDI79134.1|hypothetical protein, conserved [Eimeria acervulina];ref|XP_013349851.1|uncharacterized protein EMH_0030290 [Eimeria mitis]/emb|CDJ27273.1|hypothetical protein, conserved [Eimeria mitis];emb|CDI87599.1|mitochondrial 2-oxoglutarate/malate carrier protein, putative [Eimeria praecox];ref|XP_013337150.1|mitochondri…	mitochondrial 2-oxoglutarate/malate carrier protein, putative [Eimeria praecox] emb|CDI87599.1|	3	P:GO:0055085; F:GO:0022857; C:GO:0016020	P:transmembrane transport; F:transmembrane transporter activity; C:membrane			Coil (COILS)	no GO terms	no GO terms
EAH_00002350	Anamorsin homolog, related [Eimeria acervulina]	1082.51	324.107	1.60914	1.07748e-22	203	99	2.00145e-73	71.46	ref|XP_013250108.1|Anamorsin homolog, related [Eimeria acervulina]/emb|CDI79870.1|Anamorsin homolog, related [Eimeria acervulina];emb|CDJ47406.1|hypothetical protein, conserved [Eimeria brunetti];emb|CDI86878.1|Anamorsin homolog, related [Eimeria praecox];ref|XP_013236120.1|Fe-S cluster assembly protein DRE2, related [Eimeria tenella]/emb|CDJ45374.1|Fe-S cluster assembly protein DRE2, related [Ei…	N/A	6	P:GO:0016226; F:GO:0009055; F:GO:0046872; F:GO:0051537; F:GO:0051539; C:GO:0005758	P:iron-sulfur cluster assembly; F:electron transfer activity; F:metal ion binding; F:2 iron, 2 sulfur cluster binding; F:4 iron, 4 sulfur cluster binding; C:mitochondrial intermembrane space			IPR046408 (PFAM); IPR007785 (PANTHER)	P:GO:0016226; F:GO:0051536; C:GO:0005737	P:iron-sulfur cluster assembly; F:iron-sulfur cluster binding; C:cytoplasm
EAH_00002500	glycerol-3-phosphate dehydrogenase, putative [Eimeria acervulina]	2692.3	784.87	1.65499	2.84493e-72	596	100	0	71.07	ref|XP_013249846.1|glycerol-3-phosphate dehydrogenase, putative [Eimeria acervulina]/emb|CDI80155.1|glycerol-3-phosphate dehydrogenase, putative [Eimeria acervulina];ref|XP_013232195.1|glycerol-3-phosphate dehydrogenase, putative [Eimeria tenella]/emb|CDJ41445.1|glycerol-3-phosphate dehydrogenase, putative [Eimeria tenella];ref|XP_013439788.1|glycerol-3-phosphate dehydrogenase, putative [Eimeria …	N/A	12	P:GO:0005975; P:GO:0006116; P:GO:0006654; P:GO:0046168; F:GO:0042803; F:GO:0047952; F:GO:0051287; F:GO:0141152; C:GO:0005634; C:GO:0005829; C:GO:0009331; C:GO:0016020	P:carbohydrate metabolic process; P:NADH oxidation; P:phosphatidic acid biosynthetic process; P:glycerol-3-phosphate catabolic process; F:protein homodimerization activity; F:glycerol-3-phosphate dehydrogenase [NAD(P)+] activity; F:NAD binding; F:glycerol-3-phosphate dehydrogenase (NAD+) activity; C:nucleus; C:cytosol; C:glycerol-3-phosphate dehydrogenase (FAD) complex; C:membrane	EC:1.1; EC:1.1.1.8; EC:1; EC:1.1.1; EC:1.1.1.94	Acting on the CH-OH group of donors; glycerol-3-phosphate dehydrogenase (NAD(+)); Oxidoreductases; Acting on the CH-OH group of donors; glycerol-3-phosphate dehydrogenase [NAD(P)(+)]	IPR006168 (PRINTS); G3DSA:1.10.1040.10:FF:000004 (FUNFAM); IPR006109 (PFAM); IPR013328 (G3DSA:1.10.1040.GENE3D); G3DSA:3.40.50.720 (GENE3D); IPR011128 (PFAM); IPR017751 (NCBIFAM); PIRSR000114-3 (PIRSR); PIRSR000114-1 (PIRSR); PIRSR000114-2 (PIRSR); PTHR11728 (PANTHER); IPR006168 (PROSITE_PATTERNS); IPR008927 (SUPERFAMILY); IPR036291 (SUPERFAMILY)	P:GO:0005975; P:GO:0006072; P:GO:0006116; P:GO:0046168; F:GO:0016616; F:GO:0042803; F:GO:0047952; F:GO:0051287; C:GO:0005829	P:carbohydrate metabolic process; P:glycerol-3-phosphate metabolic process; P:NADH oxidation; P:glycerol-3-phosphate catabolic process; F:oxidoreductase activity, acting on the CH-OH group of donors, NAD or NADP as acceptor; F:protein homodimerization activity; F:glycerol-3-phosphate dehydrogenase [NAD(P)+] activity; F:NAD binding; C:cytosol	Glycerophospholipid metabolism
EAH_00002690	serpin [Eimeria acervulina]	28913.8	8151.27	1.69959	5.75529e-138	387	53	0	59.58	gb|ACA51541.1|serpin [Eimeria acervulina];ref|XP_013249602.1|serine protease inhibitor, putative [Eimeria acervulina]/emb|CDI80433.1|serine protease inhibitor, putative [Eimeria acervulina];ref|XP_013336205.1|serine protease inhibitor, putative [Eimeria maxima]/emb|CDJ59557.1|serine protease inhibitor, putative [Eimeria maxima];ref|XP_013349668.1|serine protease inhibitor, putative [Eimeria mitis…	N/A	4	P:GO:0006508; F:GO:0004867; F:GO:0008233; C:GO:0005615	P:proteolysis; F:serine-type endopeptidase inhibitor activity; F:peptidase activity; C:extracellular space	EC:3.4; EC:3	Acting on peptide bonds (peptidases); Hydrolases	IPR023796 (PFAM); IPR042178 (G3DSA:3.30.497.GENE3D); IPR042185 (G3DSA:2.30.39.GENE3D); IPR000215 (PANTHER); IPR023795 (PROSITE_PATTERNS); IPR036186 (SUPERFAMILY)	F:GO:0004867; C:GO:0005615	F:serine-type endopeptidase inhibitor activity; C:extracellular space
EAH_00003100	CutA1 divalent ion tolerance domain-containing protein, putative [Eimeria acervulina]	3479.13	591.213	2.42597	2.11596e-59	122	81	2.14424e-85	64.11	ref|XP_013253113.1|CutA1 divalent ion tolerance domain-containing protein, putative [Eimeria acervulina]/emb|CDI76311.1|CutA1 divalent ion tolerance domain-containing protein, putative [Eimeria acervulina];ref|XP_013432642.1|CutA1 divalent ion tolerance domain-containing protein, putative [Eimeria necatrix]/emb|CDJ64175.1|CutA1 divalent ion tolerance domain-containing protein, putative [Eimeria n…	N/A	2	P:GO:0010038; F:GO:0005507	P:response to metal ion; F:copper ion binding			IPR004323 (PFAM); IPR015867 (G3DSA:3.30.70.GENE3D); IPR004323 (PANTHER); IPR011322 (SUPERFAMILY)	P:GO:0010038; F:GO:0005507	P:response to metal ion; F:copper ion binding
EAH_00003140	40S ribosomal protein S3A, putative [Eimeria acervulina]	1674.05	69.9	4.40436	1.98995e-120	260	76	3.81096e-179	83.28	ref|XP_013253117.1|40S ribosomal protein S3A, putative [Eimeria acervulina]/emb|CDI76315.1|40S ribosomal protein S3A, putative [Eimeria acervulina];emb|CDI75730.1|40S ribosomal protein S3A, putative [Eimeria praecox];ref|XP_013336601.1|40S ribosomal protein S3A, putative [Eimeria maxima]/emb|CDJ59956.1|40S ribosomal protein S3A, putative [Eimeria maxima];ref|XP_013349743.1|40S ribosomal protein S…	N/A	3	P:GO:0006412; F:GO:0003735; C:GO:0022627	P:translation; F:structural constituent of ribosome; C:cytosolic small ribosomal subunit			IPR001593 (PFAM); PTHR11830 (PANTHER); IPR027500 (HAMAP)	P:GO:0006412; F:GO:0003735; C:GO:0005829; C:GO:0005840	P:translation; F:structural constituent of ribosome; C:cytosol; C:ribosome
EAH_00003190	40S ribosomal protein S15, putative [Eimeria acervulina]	2695.92	90.28	4.73018	4.43492e-133	146	80	4.75916e-104	84.09	ref|XP_013253122.1|40S ribosomal protein S15, putative [Eimeria acervulina]/ref|XP_013336599.1|40S ribosomal protein S15, putative [Eimeria maxima]/emb|CDI76321.1|40S ribosomal protein S15, putative [Eimeria acervulina]/emb|CDJ59954.1|40S ribosomal protein S15, putative [Eimeria maxima];emb|CDJ45921.1|40S ribosomal protein S15, putative [Eimeria brunetti];ref|XP_013349738.1|40S ribosomal protein …	N/A	7	P:GO:0000028; P:GO:0006412; F:GO:0003723; F:GO:0003735; F:GO:0016614; F:GO:0050660; C:GO:0022627	P:ribosomal small subunit assembly; P:translation; F:RNA binding; F:structural constituent of ribosome; F:oxidoreductase activity, acting on CH-OH group of donors; F:flavin adenine dinucleotide binding; C:cytosolic small ribosomal subunit	EC:1.1; EC:1	Acting on the CH-OH group of donors; Oxidoreductases	IPR002222 (PRINTS); G3DSA:3.30.860.10:FF:000002 (FUNFAM); IPR002222 (PIRSF); IPR023575 (G3DSA:3.30.860.GENE3D); IPR002222 (PFAM); IPR005713 (NCBIFAM); IPR002222 (PANTHER); IPR020934 (PROSITE_PATTERNS); IPR002222 (HAMAP); IPR023575 (SUPERFAMILY)	P:GO:0000028; P:GO:0006412; F:GO:0003723; F:GO:0003735; C:GO:0005840; C:GO:0015935; C:GO:0022627	P:ribosomal small subunit assembly; P:translation; F:RNA binding; F:structural constituent of ribosome; C:ribosome; C:small ribosomal subunit; C:cytosolic small ribosomal subunit
EAH_00003680	ubiquitin / ribosomal protein CEP52 fusion protein, putative [Eimeria tenella]	3591.97	668.42	2.29072	5.34607e-73	129	100	4.94726e-91	97.63	ref|XP_013232761.1|ubiquitin / ribosomal protein CEP52 fusion protein, putative [Eimeria tenella]/ref|XP_013252784.1|ubiquitin / ribosomal protein CEP52 fusion protein, putative [Eimeria acervulina]/ref|XP_013337466.1|ubiquitin / ribosomal protein CEP52 fusion protein, putative [Eimeria maxima]/ref|XP_013436038.1|ubiquitin / ribosomal protein CEP52 fusion protein, putative [Eimeria necatrix]/ref|…	N/A	19	P:GO:0006511; P:GO:0008585; P:GO:0016567; P:GO:0048812; P:GO:0140236; P:GO:1902255; F:GO:0002020; F:GO:0003723; F:GO:0003735; F:GO:0031386; F:GO:0031625; F:GO:0046872; C:GO:0005730; C:GO:0005741; C:GO:0010008; C:GO:0022625; C:GO:0022627; C:GO:0030666; C:GO:0098794	P:ubiquitin-dependent protein catabolic process; P:female gonad development; P:protein ubiquitination; P:neuron projection morphogenesis; P:translation at presynapse; P:positive regulation of intrinsic apoptotic signaling pathway by p53 class mediator; F:protease binding; F:RNA binding; F:structural constituent of ribosome; F:protein tag activity; F:ubiquitin protein ligase binding; F:metal ion b…			IPR019956 (PRINTS); G3DSA:4.10.1060.50:FF:000001 (FUNFAM); G3DSA:3.10.20.90:FF:000014 (FUNFAM); G3DSA:3.10.20.90 (GENE3D); IPR038587 (G3DSA:4.10.1060.GENE3D); IPR001975 (PFAM); IPR000626 (PFAM); IPR050158 (PANTHER); IPR019954 (PROSITE_PATTERNS); IPR000626 (PROSITE_PROFILES); cd01803 (CDD); IPR029071 (SUPERFAMILY)	P:GO:0006412; P:GO:0016567; P:GO:0019941; F:GO:0003735; F:GO:0005515; F:GO:0031386; F:GO:0031625; C:GO:0005634; C:GO:0005737; C:GO:0005840	P:translation; P:protein ubiquitination; P:modification-dependent protein catabolic process; F:structural constituent of ribosome; F:protein binding; F:protein tag activity; F:ubiquitin protein ligase binding; C:nucleus; C:cytoplasm; C:ribosome
EAH_00004110	hypothetical protein, conserved [Eimeria acervulina]	45203.7	8682.03	2.2565	1.12382e-303	238	19	1.12651e-147	63.34	ref|XP_013248920.1|hypothetical protein, conserved [Eimeria acervulina]/emb|CDI81310.1|hypothetical protein, conserved [Eimeria acervulina];ref|XP_013337037.1|Cation-transporting ATPase, related [Eimeria maxima]/emb|CDJ60387.1|Cation-transporting ATPase, related [Eimeria maxima];ref|XP_013337038.1|Cation-transporting ATPase, related, related [Eimeria maxima]/gb|AGZ13504.1|hypothetical protein [Ei…	Cation-transporting ATPase, related [Eimeria maxima]ref|XP_013337037.1|emb|CDJ60387.1|	1	C:GO:0016020	C:membrane			no IPS match	no IPS match	no IPS match
EAH_00004780	hypothetical protein, conserved [Eimeria acervulina]	24401.3	5947.6	1.90901	2.13761e-86	171	12	4.41195e-122	70.17	ref|XP_013248622.1|hypothetical protein, conserved [Eimeria acervulina]/emb|CDI81807.1|hypothetical protein, conserved [Eimeria acervulina];ref|XP_013337205.1|hypothetical protein, conserved [Eimeria maxima]/emb|CDJ60555.1|hypothetical protein, conserved [Eimeria maxima];ref|XP_026190967.1|uncharacterized protein LOC34623059 [Cyclospora cayetanensis];ref|XP_018636809.1|hypothetical protein TGME49…	putative transmembrane protein [Toxoplasma gondii VEG]gb|ESS35803.1|	1	C:GO:0016020	C:membrane			no IPS match	no IPS match	no IPS match
EAH_00005240	hypothetical protein, conserved [Eimeria acervulina]	1389.75	235.387	2.43793	1.58211e-38	121	38	1.69817e-67	61.81	ref|XP_013248347.1|hypothetical protein, conserved [Eimeria acervulina]/emb|CDI82142.1|hypothetical protein, conserved [Eimeria acervulina];emb|CDI74044.1|hypothetical protein, conserved [Eimeria praecox];ref|XP_013229827.1|uncharacterized protein ETH_00029725 [Eimeria tenella]/emb|CDJ39072.1|hypothetical protein, conserved [Eimeria tenella];ref|XP_013435323.1|hypothetical protein, conserved [Eim…	family upf0139 protein [Cystoisospora suis] gb|PHJ21798.1|	4	P:GO:0006457; P:GO:0045048; F:GO:0044183; C:GO:0005789	P:protein folding; P:protein insertion into ER membrane; F:protein folding chaperone; C:endoplasmic reticulum membrane			IPR005351 (PFAM)	P:GO:0045048; F:GO:0044183; C:GO:0005789	P:protein insertion into ER membrane; F:protein folding chaperone; C:endoplasmic reticulum membrane
EAH_00006500	hypothetical protein, conserved [Eimeria acervulina]	1552.23	92.33	3.93079	3.03923e-132	786	8	0	64.49	ref|XP_013247964.1|hypothetical protein, conserved [Eimeria acervulina]/emb|CDI82765.1|hypothetical protein, conserved [Eimeria acervulina];ref|XP_013349438.1|uncharacterized protein EMH_0013020 [Eimeria mitis]/emb|CDJ26860.1|hypothetical protein, conserved [Eimeria mitis];emb|CDI86196.1|hypothetical protein, conserved [Eimeria praecox];ref|XP_013233003.1|uncharacterized protein ETH_00001720 [Eim…	none	8	P:GO:0000184; P:GO:0006397; P:GO:0006417; P:GO:0008380; P:GO:0051028; F:GO:0003729; C:GO:0005737; C:GO:0035145	P:nuclear-transcribed mRNA catabolic process, nonsense-mediated decay; P:mRNA processing; P:regulation of translation; P:RNA splicing; P:mRNA transport; F:mRNA binding; C:cytoplasm; C:exon-exon junction complex			no IPS match	no IPS match	no IPS match
EAH_00007090	40S ribosomal protein S26, putative [Eimeria maxima]	1138.86	117.557	3.14873	2.77967e-38	114	47	1.22489e-53	86.37	ref|XP_013333886.1|40S ribosomal protein S26, putative [Eimeria maxima]/emb|CDJ57236.1|40S ribosomal protein S26, putative [Eimeria maxima];emb|CDJ52934.1|40S ribosomal protein S26, putative [Eimeria brunetti];ref|XP_013251412.1|40S ribosomal protein S26, putative [Eimeria acervulina]/emb|CDI78350.1|40S ribosomal protein S26, putative [Eimeria acervulina];ref|XP_013232805.1|40S ribosomal protein …	N/A	13	P:GO:0006261; P:GO:0006281; P:GO:0006412; F:GO:0003677; F:GO:0003689; F:GO:0003729; F:GO:0003735; F:GO:0005524; F:GO:0016887; C:GO:0005634; C:GO:0005663; C:GO:0016020; C:GO:0022627	P:DNA-templated DNA replication; P:DNA repair; P:translation; F:DNA binding; F:DNA clamp loader activity; F:mRNA binding; F:structural constituent of ribosome; F:ATP binding; F:ATP hydrolysis activity; C:nucleus; C:DNA replication factor C complex; C:membrane; C:cytosolic small ribosomal subunit	EC:3.6.1; EC:3.6; EC:3; EC:3.6.1.15	Acting on acid anhydrides; Acting on acid anhydrides; Hydrolases; nucleoside-triphosphate phosphatase	G3DSA:3.30.1740.20:FF:000003 (FUNFAM); IPR038551 (G3DSA:3.30.1740.GENE3D); IPR000892 (PFAM); IPR000892 (PANTHER)	P:GO:0006412; F:GO:0003729; F:GO:0003735; C:GO:0005840; C:GO:0022627	P:translation; F:mRNA binding; F:structural constituent of ribosome; C:ribosome; C:cytosolic small ribosomal subunit	Purine metabolism;Thiamine metabolism
EAH_00007170	40s ribosomal protein S20, putative [Eimeria acervulina]	3002	132.097	4.37196	1.52166e-106	101	58	2.57944e-57	63.56	ref|XP_013251420.1|40s ribosomal protein S20, putative [Eimeria acervulina]/emb|CDI78358.1|40s ribosomal protein S20, putative [Eimeria acervulina];emb|CDI79521.1|40s ribosomal protein S20, putative [Eimeria praecox];emb|CDJ52944.1|40s ribosomal protein S20, putative [Eimeria brunetti];ref|XP_013333877.1|40s ribosomal protein S20, putative [Eimeria maxima]/emb|CDJ57227.1|40s ribosomal protein S20…	N/A	4	P:GO:0006412; F:GO:0003735; F:GO:0016746; C:GO:0022627	P:translation; F:structural constituent of ribosome; F:acyltransferase activity; C:cytosolic small ribosomal subunit	EC:2.3; EC:2	Acyltransferases; Transferases	IPR027486 (PFAM); IPR036838 (G3DSA:3.30.70.GENE3D); IPR001848 (PANTHER); IPR036838 (SUPERFAMILY)	P:GO:0006412; F:GO:0003735; C:GO:0005840; C:GO:0015935; C:GO:0022627	P:translation; F:structural constituent of ribosome; C:ribosome; C:small ribosomal subunit; C:cytosolic small ribosomal subunit
EAH_00007450	glyceraldehyde-3-phosphate dehydrogenase, putative [Eimeria acervulina]	1138.44	14458.9	-3.78878	0	339	100	0	85.23	ref|XP_013251305.1|glyceraldehyde-3-phosphate dehydrogenase, putative [Eimeria acervulina]/emb|CDI78463.1|glyceraldehyde-3-phosphate dehydrogenase, putative [Eimeria acervulina];ref|XP_013333916.1|glyceraldehyde-3-phosphate dehydrogenase, putative [Eimeria maxima]/emb|CDJ57266.1|glyceraldehyde-3-phosphate dehydrogenase, putative [Eimeria maxima];ref|XP_013439292.1|glyceraldehyde-3-phosphate dehyd…	N/A	16	P:GO:0006094; P:GO:0006096; P:GO:0006754; P:GO:0006805; P:GO:0009168; P:GO:0016310; P:GO:0019359; P:GO:0034404; P:GO:0042866; P:GO:0044248; F:GO:0004365; F:GO:0016787; F:GO:0050661; F:GO:0051287; C:GO:0005829; C:GO:0016020	P:gluconeogenesis; P:glycolytic process; P:ATP biosynthetic process; P:xenobiotic metabolic process; P:purine ribonucleoside monophosphate biosynthetic process; P:phosphorylation; P:nicotinamide nucleotide biosynthetic process; P:nucleobase-containing small molecule biosynthetic process; P:pyruvate biosynthetic process; P:cellular catabolic process; F:glyceraldehyde-3-phosphate dehydrogenase (NAD…	EC:1.2.1; EC:1.2; EC:1.2.1.59; EC:1.2.1.12; EC:1; EC:3	Acting on the aldehyde or oxo group of donors; Acting on the aldehyde or oxo group of donors; glyceraldehyde-3-phosphate dehydrogenase (NAD(P)(+)) (phosphorylating); glyceraldehyde-3-phosphate dehydrogenase (phosphorylating); Oxidoreductases; Hydrolases	IPR020831 (PRINTS); G3DSA:3.30.360.10:FF:000001 (FUNFAM); G3DSA:3.40.50.720:FF:000474 (FUNFAM); IPR020829 (PFAM); G3DSA:3.40.50.720 (GENE3D); IPR006424 (NCBIFAM); IPR020831 (PIRSF); G3DSA:3.30.360.10 (GENE3D); IPR020828 (PFAM); PIRSR000149-3 (PIRSR); PIRSR000149-4 (PIRSR); PIRSR000149-1 (PIRSR); PIRSR000149-2 (PIRSR); IPR020831 (PANTHER); IPR020830 (PROSITE_PATTERNS); IPR036291 (SUPERFAMILY); SSF…	P:GO:0006006; P:GO:0006096; F:GO:0004365; F:GO:0016620; F:GO:0050661; F:GO:0051287; C:GO:0005829	P:glucose metabolic process; P:glycolytic process; F:glyceraldehyde-3-phosphate dehydrogenase (NAD+) (phosphorylating) activity; F:oxidoreductase activity, acting on the aldehyde or oxo group of donors, NAD or NADP as acceptor; F:NADP binding; F:NAD binding; C:cytosol	Glycolysis / Gluconeogenesis;Carbon fixation in photosynthetic organisms
EAH_00008630	40S ribosomal protein S15A, putative [Eimeria acervulina]	1141.9	24.8167	5.27582	2.14879e-69	161	55	2.71845e-116	92.95	ref|XP_013251003.1|40S ribosomal protein S15A, putative [Eimeria acervulina]/emb|CDI78814.1|40S ribosomal protein S15A, putative [Eimeria acervulina];ref|XP_013231827.1|40S ribosomal protein S15A, putative [Eimeria tenella]/ref|XP_013438456.1|40S ribosomal protein S15A, putative [Eimeria necatrix]/emb|CDJ41077.1|40S ribosomal protein S15A, putative [Eimeria tenella]/emb|CDJ50361.1|40S ribosomal p…	N/A	7	P:GO:0006412; P:GO:0006886; P:GO:0016192; F:GO:0003723; F:GO:0003735; C:GO:0016020; C:GO:0022627	P:translation; P:intracellular protein transport; P:vesicle-mediated transport; F:RNA binding; F:structural constituent of ribosome; C:membrane; C:cytosolic small ribosomal subunit			G3DSA:3.30.1370.30:FF:000001 (FUNFAM); G3DSA:3.30.1490.10:FF:000002 (FUNFAM); G3DSA:3.30.1370.30 (GENE3D); IPR000630 (PFAM); G3DSA:3.30.1490.10 (GENE3D); IPR000630 (PANTHER); IPR035987 (SUPERFAMILY)	P:GO:0006412; F:GO:0003735; C:GO:0005840; C:GO:0022627	P:translation; F:structural constituent of ribosome; C:ribosome; C:cytosolic small ribosomal subunit
EAH_00008710	Chromosome III, complete sequence, related [Eimeria acervulina]	11719.3	3694.62	1.54042	8.79262e-92	293	100	0	59.19	ref|XP_013251011.1|Chromosome III, complete sequence, related [Eimeria acervulina]/emb|CDI78822.1|Chromosome III, complete sequence, related [Eimeria acervulina];ref|XP_013338506.1|Chromosome III, complete sequence, related [Eimeria maxima]/emb|CDJ61856.1|Chromosome III, complete sequence, related [Eimeria maxima];ref|XP_026189618.1|uncharacterized protein LOC113146450 [Cyclospora cayetanensis];e…	N/A	2	F:GO:0003824; C:GO:0005892	F:catalytic activity; C:acetylcholine-gated channel complex			IPR033438 (PFAM); G3DSA:3.10.310.50 (GENE3D); PTHR33748 (PANTHER)	C:GO:0005892; C:GO:0016020	C:acetylcholine-gated channel complex; C:membrane
EAH_00009670	longevity-assurance domain-containing protein, putative [Eimeria acervulina]	2089.09	404.453	2.23944	3.04475e-79	240	62	4.33057e-144	57.48	ref|XP_013247357.1|longevity-assurance domain-containing protein, putative [Eimeria acervulina]/emb|CDI83547.1|longevity-assurance domain-containing protein, putative [Eimeria acervulina];ref|XP_026193247.1|uncharacterized protein LOC34621671 [Cyclospora cayetanensis];emb|CDI74396.1|longevity-assurance domain-containing protein, putative [Eimeria praecox];ref|XP_013233944.1|longevity-assurance do…	N/A	3	P:GO:0046513; F:GO:0050291; C:GO:0016020	P:ceramide biosynthetic process; F:sphingosine N-acyltransferase activity; C:membrane	EC:2.3; EC:2; EC:2.3.1.24; EC:2.3.1	Acyltransferases; Transferases; sphingosine N-acyltransferase; Acyltransferases	IPR016439 (PANTHER)	P:GO:0046513; F:GO:0050291	P:ceramide biosynthetic process; F:sphingosine N-acyltransferase activity	Sphingolipid metabolism
EAH_00010650	hypothetical protein, conserved [Eimeria acervulina]	6972.58	1860.65	1.77646	4.10822e-47	77	4	1.45795e-32	76.68	ref|XP_013250531.1|hypothetical protein, conserved [Eimeria acervulina]/emb|CDI79337.1|hypothetical protein, conserved [Eimeria acervulina];emb|CDI87363.1|hypothetical protein, conserved [Eimeria praecox];emb|CDJ46658.1|hypothetical protein, conserved [Eimeria brunetti];ref|XP_013334019.1|hypothetical protein, conserved [Eimeria maxima]/emb|CDJ57369.1|hypothetical protein, conserved [Eimeria maxi…	none	1	C:GO:0016020	C:membrane			no IPS match	no IPS match	no IPS match
EAH_00010660	hypothetical protein, conserved [Eimeria acervulina]	15140.7	2527.33	2.45788	0	448	100	0	55.86	ref|XP_013250532.1|hypothetical protein, conserved [Eimeria acervulina]/emb|CDI79338.1|hypothetical protein, conserved [Eimeria acervulina];ref|XP_013334021.1|hypothetical protein, conserved [Eimeria maxima]/emb|CDJ57371.1|hypothetical protein, conserved [Eimeria maxima];emb|CDJ46659.1|hypothetical protein, conserved [Eimeria brunetti];ref|XP_013253043.1|Abhydrolase domain-containing protein, rel…	Abhydrolase domain-containing protein, related [Eimeria acervulina]ref|XP_013253043.1|emb|CDI76404.1|	10	P:GO:0046503; P:GO:0098734; P:GO:1901564; F:GO:0008474; F:GO:0016298; F:GO:0052689; C:GO:0005737; C:GO:0012505; C:GO:0031090; C:GO:0043231	P:glycerolipid catabolic process; P:macromolecule depalmitoylation; P:organonitrogen compound metabolic process; F:palmitoyl-(protein) hydrolase activity; F:lipase activity; F:carboxylic ester hydrolase activity; C:cytoplasm; C:endomembrane system; C:organelle membrane; C:intracellular membrane-bounded organelle	EC:3.1.2.22; EC:3.1.1; EC:3.1.2; EC:3.1; EC:3	palmitoyl-protein hydrolase; Acting on ester bonds; Acting on ester bonds; Acting on ester bonds; Hydrolases	IPR022742 (PFAM); IPR029058 (G3DSA:3.40.50.GENE3D); PIRSR639069-2 (PIRSR); PTHR12277 (PANTHER); IPR029058 (SUPERFAMILY)	F:GO:0008474; C:GO:0016020	F:palmitoyl-(protein) hydrolase activity; C:membrane	Fatty acid elongation
EAH_00010940	BTB/POZ domain-containing protein, putative [Eimeria acervulina]	2061.29	613.013	1.62746	2.1531e-68	332	10	0	73.93	ref|XP_013250464.1|BTB/POZ domain-containing protein, putative [Eimeria acervulina]/emb|CDI79433.1|BTB/POZ domain-containing protein, putative [Eimeria acervulina];ref|XP_026193905.1|uncharacterized protein LOC113147457 [Cyclospora cayetanensis];ref|XP_013333248.1|BTB/POZ domain-containing protein, putative [Eimeria maxima]/emb|CDJ56597.1|BTB/POZ domain-containing protein, putative [Eimeria maxim…	N/A	5	P:GO:0030162; P:GO:0043161; F:GO:0031625; C:GO:0005634; C:GO:0005737	P:regulation of proteolysis; P:proteasome-mediated ubiquitin-dependent protein catabolic process; F:ubiquitin protein ligase binding; C:nucleus; C:cytoplasm			IPR011333 (G3DSA:3.30.710.GENE3D); IPR011333 (SUPERFAMILY)	no GO terms	no GO terms
EAH_00011210	Immune mapped protein-1, related [Eimeria acervulina]	2060.28	469.153	2.01521	4.41313e-83	368	25	0	70.5	ref|XP_013250345.1|Immune mapped protein-1, related [Eimeria acervulina]/emb|CDI79570.1|Immune mapped protein-1, related [Eimeria acervulina];emb|CBL80637.1|immune mapped protein 1 [Eimeria maxima];ref|XP_013350261.1|Immune mapped protein-1, related [Eimeria mitis]/emb|CDJ27683.1|Immune mapped protein-1, related [Eimeria mitis];gb|AKJ88134.1|immune-mapped protein 1 [Eimeria maxima];ref|XP_0133343…	N/A						IPR040955 (PFAM)	no GO terms	no GO terms
EAH_00011300	hypothetical protein, conserved [Eimeria acervulina]	8669.29	30953.3	-1.95522	3.28013e-133	141	7	1.02292e-50	86.47	ref|XP_013250354.1|hypothetical protein, conserved [Eimeria acervulina]/gb|AAC26123.1|unknown protein 1108 [Eimeria acervulina]/emb|CDI79580.1|hypothetical protein, conserved [Eimeria acervulina];emb|CDJ48725.1|hypothetical protein, conserved [Eimeria brunetti];ref|XP_013352278.1|uncharacterized protein EMH_0052030 [Eimeria mitis]/emb|CDJ29709.1|hypothetical protein, conserved [Eimeria mitis];emb…	late embryogenesis abundant protein, group 3 [Cyclospora cayetanensis]ref|XP_022593441.1|						Coil (COILS); G3DSA:6.10.140.1430 (GENE3D)	no GO terms	no GO terms
EAH_00012360	hypothetical protein, conserved [Eimeria acervulina]	2885.89	917.063	1.52994	2.85085e-55	302	12	0	61.2	ref|XP_013250166.1|hypothetical protein, conserved [Eimeria acervulina]/emb|CDI79785.1|hypothetical protein, conserved [Eimeria acervulina];emb|CDJ53467.1|hypothetical protein, conserved [Eimeria brunetti];ref|XP_013335866.1|hypothetical protein, conserved [Eimeria maxima]/emb|CDJ59218.1|hypothetical protein, conserved [Eimeria maxima];ref|XP_013354042.1|uncharacterized protein EMH_0067100 [Eimer…	glutaredoxin, putative [Eimeria maxima] ref|XP_013336309.1|emb|CDJ59662.1|	1	C:GO:0110165	C:cellular anatomical entity			IPR036249 (SUPERFAMILY)	no GO terms	no GO terms
EAH_00015590	hypothetical protein, conserved [Eimeria acervulina]	35308.7	9042.02	1.83705	6.28733e-123	275	7	8.15619e-141	61.38	ref|XP_013246596.1|hypothetical protein, conserved [Eimeria acervulina]/emb|CDI84443.1|hypothetical protein, conserved [Eimeria acervulina];ref|XP_013335211.1|hypothetical protein, conserved [Eimeria maxima]/emb|CDJ58563.1|hypothetical protein, conserved [Eimeria maxima];emb|CDJ53334.1|hypothetical protein, conserved [Eimeria brunetti];ref|XP_013351467.1|uncharacterized protein EMH_0044890 [Eimer…	none						no IPS match	no IPS match	no IPS match
EAH_00017540	hypothetical protein, conserved [Eimeria acervulina]	3236.78	13522.8	-2.18762	4.50607e-248	1436	10	0	73.81	ref|XP_013253078.1|hypothetical protein, conserved [Eimeria acervulina]/emb|CDJ26774.1|hypothetical protein, conserved [Eimeria acervulina];emb|CDJ46352.1|hypothetical protein, conserved [Eimeria brunetti];ref|XP_013333742.1|hypothetical protein, conserved, partial [Eimeria maxima]/emb|CDJ57092.1|hypothetical protein, conserved, partial [Eimeria maxima];emb|CDI79746.1|hypothetical protein EPH_000…	fam-a protein [Plasmodium chabaudi chabaudi]emb|SCL91297.1|	5	P:GO:0016192; P:GO:0043933; F:GO:0005515; C:GO:0005622; C:GO:0043227	P:vesicle-mediated transport; P:protein-containing complex organization; F:protein binding; C:intracellular anatomical structure; C:membrane-bounded organelle			Coil (COILS); Coil (COILS); Coil (COILS); Coil (COILS); Coil (COILS)	no GO terms	no GO terms
EAH_00018710	hypothetical protein EAH_00018710 [Eimeria acervulina]	2043.27	69.9733	4.68291	9.05377e-69	85	1	1.31285e-44	100	ref|XP_013249200.1|hypothetical protein EAH_00018710 [Eimeria acervulina]/emb|CDI80912.1|hypothetical protein EAH_00018710 [Eimeria acervulina]	none						no IPS match	no IPS match	no IPS match
EAH_00020350	haloacid dehalogenase-like hydrolase domain-containing protein, putative [Eimeria acervulina]	2685.91	204.557	3.59128	1.36375e-211	295	100	0	51.75	ref|XP_013252630.1|haloacid dehalogenase-like hydrolase domain-containing protein, putative [Eimeria acervulina]/emb|CDI76904.1|haloacid dehalogenase-like hydrolase domain-containing protein, putative [Eimeria acervulina];emb|CDI74464.1|haloacid dehalogenase-like hydrolase domain-containing protein, putative [Eimeria praecox];ref|XP_013337809.1|haloacid dehalogenase-like hydrolase domain-containi…	N/A	3	F:GO:0000287; F:GO:0016791; C:GO:0005829	F:magnesium ion binding; F:phosphatase activity; C:cytosol	EC:3.1; EC:3; EC:3.1.3	Acting on ester bonds; Hydrolases; Acting on ester bonds	PF08282 (PFAM); IPR023214 (G3DSA:3.40.50.GENE3D); G3DSA:3.30.1240.10 (GENE3D); IPR006379 (NCBIFAM); PIRSR006118-2 (PIRSR); PIRSR604469-1 (PIRSR); PTHR10000 (PANTHER); IPR036412 (SUPERFAMILY)	F:GO:0000287; F:GO:0016791; C:GO:0005829	F:magnesium ion binding; F:phosphatase activity; C:cytosol
EAH_00020540	hypothetical protein, conserved [Eimeria acervulina]	11452.8	1510.37	2.8002	0	313	100	0	53.81	ref|XP_013249006.1|hypothetical protein, conserved [Eimeria acervulina]/emb|CDI81197.1|hypothetical protein, conserved [Eimeria acervulina];ref|XP_013334614.1|hypothetical protein, conserved [Eimeria maxima]/emb|CDJ57966.1|hypothetical protein, conserved [Eimeria maxima];ref|XP_013228699.1|uncharacterized protein ETH_00030445 [Eimeria tenella]/emb|CDJ37861.1|hypothetical protein ETH_00030445 [Eim…	TPA: membrane protein, putative [Toxoplasma gondii VEG]tpe|CEL73911.1|	5	P:GO:0006338; P:GO:1900461; F:GO:0003712; C:GO:0005634; C:GO:0016020	P:chromatin remodeling; P:positive regulation of pseudohyphal growth by positive regulation of transcription from RNA polymerase II promoter; F:transcription coregulator activity; C:nucleus; C:membrane			no IPS match	no IPS match	no IPS match
EAH_00021050	hypothetical protein, conserved [Eimeria acervulina]	1539.24	164.157	3.12106	1.06726e-34	139	54	3.63152e-87	58.76	ref|XP_013248953.1|hypothetical protein, conserved [Eimeria acervulina]/emb|CDI81274.1|hypothetical protein, conserved [Eimeria acervulina];ref|XP_013337014.1|hypothetical protein, conserved [Eimeria maxima]/emb|CDJ60364.1|hypothetical protein, conserved [Eimeria maxima];emb|CDJ49470.1|hypothetical protein, conserved [Eimeria brunetti];ref|XP_013356005.1|uncharacterized protein EMH_0082560 [Eimer…	none						no IPS match	no IPS match	no IPS match
EAH_00021530	60S ribosomal protein L22, putative [Eimeria mitis]	1200.75	94.2033	3.55441	5.0874e-38	121	74	2.298e-59	75.94	ref|XP_037878400.1|60S ribosomal protein L22, putative [Eimeria mitis]/emb|CDJ36111.1|60S ribosomal protein L22, putative [Eimeria mitis];ref|XP_013248866.1|60S ribosomal protein L22, putative [Eimeria acervulina]/emb|CDI81399.1|60S ribosomal protein L22, putative [Eimeria acervulina];ref|XP_013333843.1|60S ribosomal protein L22, putative [Eimeria maxima]/emb|CDJ57193.1|60S ribosomal protein L22,…	N/A	16	P:GO:0001934; P:GO:0002181; P:GO:0008284; P:GO:0008543; P:GO:0009887; P:GO:0010628; P:GO:0030154; P:GO:0030334; P:GO:0051781; P:GO:0080159; F:GO:0003723; F:GO:0003735; F:GO:0005104; F:GO:0008083; C:GO:0005615; C:GO:0022625	P:positive regulation of protein phosphorylation; P:cytoplasmic translation; P:positive regulation of cell population proliferation; P:fibroblast growth factor receptor signaling pathway; P:animal organ morphogenesis; P:positive regulation of gene expression; P:cell differentiation; P:regulation of cell migration; P:positive regulation of cell division; P:zygote elongation; F:RNA binding; F:struc…			G3DSA:3.30.1360.210:FF:000001 (FUNFAM); IPR038526 (G3DSA:3.30.1360.GENE3D); IPR002671 (PFAM); IPR002671 (PANTHER)	P:GO:0002181; P:GO:0006412; F:GO:0003723; F:GO:0003735; C:GO:0005840	P:cytoplasmic translation; P:translation; F:RNA binding; F:structural constituent of ribosome; C:ribosome
EAH_00022030	hypothetical protein, conserved [Eimeria acervulina]	16564.2	4762.88	1.6749	6.3738e-111	228	6	1.32333e-133	78.04	ref|XP_013248808.1|hypothetical protein, conserved [Eimeria acervulina]/emb|CDI81486.1|hypothetical protein, conserved [Eimeria acervulina];ref|XP_013337801.1|hypothetical protein, conserved [Eimeria maxima]/emb|CDJ61151.1|hypothetical protein, conserved [Eimeria maxima];ref|XP_013435004.1|hypothetical protein, conserved [Eimeria necatrix]/emb|CDJ66537.1|hypothetical protein, conserved [Eimeria n…	none						no IPS match	no IPS match	no IPS match
EAH_00023750	DNA repair protein, putative [Eimeria acervulina]	1526.28	265.447	2.39832	2.1793e-66	396	100	0	72.44	ref|XP_013252266.1|DNA repair protein, putative [Eimeria acervulina]/emb|CDI77370.1|DNA repair protein, putative [Eimeria acervulina];ref|XP_013337269.1|DNA repair protein, putative [Eimeria maxima]/emb|CDJ60619.1|DNA repair protein, putative [Eimeria maxima];ref|XP_026190692.1|LOW QUALITY PROTEIN: DNA repair protein RAD51 homolog A [Cyclospora cayetanensis];gb|OEH76610.1|DNA repair protein [Cycl…	N/A	22	P:GO:0000709; P:GO:0000722; P:GO:0000730; P:GO:0010212; P:GO:0030491; P:GO:0042148; P:GO:0044237; P:GO:0060249; P:GO:0065008; P:GO:0070192; P:GO:1990426; F:GO:0000150; F:GO:0000400; F:GO:0003684; F:GO:0003690; F:GO:0003697; F:GO:0005524; F:GO:0016887; F:GO:0042802; F:GO:0140664; C:GO:0000794; C:GO:0005654	P:meiotic joint molecule formation; P:telomere maintenance via recombination; P:DNA recombinase assembly; P:response to ionizing radiation; P:heteroduplex formation; P:DNA strand invasion; P:cellular metabolic process; P:anatomical structure homeostasis; P:regulation of biological quality; P:chromosome organization involved in meiotic cell cycle; P:mitotic recombination-dependent replication fork…	EC:3.6.1; EC:3.6; EC:3; EC:3.6.1.15	Acting on acid anhydrides; Acting on acid anhydrides; Hydrolases; nucleoside-triphosphate phosphatase	IPR013632 (PFAM); IPR016467 (PIRSF); G3DSA:1.10.150.20 (GENE3D); IPR027417 (G3DSA:3.40.50.GENE3D); PTHR22942 (PANTHER); IPR020587 (PROSITE_PROFILES); IPR020588 (PROSITE_PROFILES); IPR010995 (SUPERFAMILY); IPR027417 (SUPERFAMILY)	P:GO:0000730; P:GO:0006259; P:GO:0006281; P:GO:0006312; P:GO:0007131; P:GO:0042148; P:GO:0070192; F:GO:0000150; F:GO:0000166; F:GO:0003677; F:GO:0003690; F:GO:0003697; F:GO:0005524; F:GO:0008094; F:GO:0140664; C:GO:0000794	P:DNA recombinase assembly; P:DNA metabolic process; P:DNA repair; P:mitotic recombination; P:reciprocal meiotic recombination; P:DNA strand invasion; P:chromosome organization involved in meiotic cell cycle; F:DNA strand exchange activity; F:nucleotide binding; F:DNA binding; F:double-stranded DNA binding; F:single-stranded DNA binding; F:ATP binding; F:ATP-dependent activity, acting on DNA; F:A…	Purine metabolism;Thiamine metabolism
EAH_00024860	SNF7 family domain-containing protein, putative [Eimeria acervulina]	1280.49	146.483	2.97423	8.65316e-52	245	8	2.44873e-114	73.95	ref|XP_013248425.1|SNF7 family domain-containing protein, putative [Eimeria acervulina]/emb|CDI82037.1|SNF7 family domain-containing protein, putative [Eimeria acervulina];ref|XP_026194543.1|uncharacterized protein LOC34623400 [Cyclospora cayetanensis];ref|XP_013332920.1|SNF7 family domain-containing protein, putative [Eimeria maxima]/emb|CDJ56270.1|SNF7 family domain-containing protein, putative…	N/A	8	P:GO:0006629; P:GO:0015031; P:GO:0032509; P:GO:0045324; P:GO:0071763; C:GO:0000815; C:GO:0005635; C:GO:0005771	P:lipid metabolic process; P:protein transport; P:endosome transport via multivesicular body sorting pathway; P:late endosome to vacuole transport; P:nuclear membrane organization; C:ESCRT III complex; C:nuclear envelope; C:multivesicular body			Coil (COILS); Coil (COILS); G3DSA:6.10.140.1230 (GENE3D); IPR005024 (PANTHER)	P:GO:0007034; P:GO:0015031; P:GO:0032509; P:GO:0045324; C:GO:0000815; C:GO:0005771	P:vacuolar transport; P:protein transport; P:endosome transport via multivesicular body sorting pathway; P:late endosome to vacuole transport; C:ESCRT III complex; C:multivesicular body
EAH_00026260	hypothetical protein EAH_00026260 [Eimeria acervulina]	1892.53	193.743	3.1228	1.12402e-34	72	1	3.11767e-14	100	ref|XP_013251997.1|hypothetical protein EAH_00026260 [Eimeria acervulina]/emb|CDI77682.1|hypothetical protein EAH_00026260 [Eimeria acervulina]	none						Coil (COILS); IPR015157 (PFAM)	no GO terms	no GO terms
EAH_00026910	hypothetical protein, conserved [Eimeria acervulina]	1337.67	246.74	2.29361	1.72003e-43	178	12	6.14503e-102	80.01	ref|XP_013251936.1|hypothetical protein, conserved [Eimeria acervulina]/emb|CDI77755.1|hypothetical protein, conserved [Eimeria acervulina];gb|OEH75727.1|hypothetical protein cyc_03019 [Cyclospora cayetanensis];ref|XP_026194287.1|uncharacterized protein LOC34619779 [Cyclospora cayetanensis];ref|XP_013433914.1|hypothetical protein, conserved [Eimeria necatrix]/emb|CDJ65447.1|hypothetical protein, …	putative transmembrane protein [Toxoplasma gondii RUB] gb|KFG66339.1|	1	C:GO:0016020	C:membrane			no IPS match	no IPS match	no IPS match
EAH_00027050	histone H2A, putative [Eimeria brunetti]	13388.6	1987.86	2.62844	7.34345e-243	159	100	5.69517e-68	84.99	emb|CDJ54049.1|histone H2A, putative [Eimeria brunetti];ref|XP_013248242.1|histone H2A, putative [Eimeria acervulina]/emb|CDI82313.1|histone H2A, putative [Eimeria acervulina];ref|XP_013227805.1|histone H2A, putative [Eimeria tenella]/ref|XP_013436515.1|histone H2A, putative [Eimeria necatrix]/ref|XP_026194191.1|histone H2A.V [Cyclospora cayetanensis]/ref|XP_037878751.1|histone H2A, putative [Eim…	N/A	16	P:GO:0006888; P:GO:0031507; P:GO:0051276; F:GO:0003724; F:GO:0005524; F:GO:0016787; F:GO:0030527; F:GO:0031492; F:GO:0046982; C:GO:0000786; C:GO:0005634; C:GO:0005783; C:GO:0016020; C:GO:1990070; C:GO:1990071; C:GO:1990072	P:endoplasmic reticulum to Golgi vesicle-mediated transport; P:heterochromatin formation; P:chromosome organization; F:RNA helicase activity; F:ATP binding; F:hydrolase activity; F:structural constituent of chromatin; F:nucleosomal DNA binding; F:protein heterodimerization activity; C:nucleosome; C:nucleus; C:endoplasmic reticulum; C:membrane; C:TRAPPI protein complex; C:TRAPPII protein complex; …	EC:3.6.4.13; EC:3	RNA helicase; Hydrolases	IPR002119 (PRINTS); G3DSA:1.10.20.10:FF:000005 (FUNFAM); IPR009072 (G3DSA:1.10.20.GENE3D); IPR007125 (PFAM); IPR032454 (PFAM); IPR002119 (PANTHER); IPR032458 (PROSITE_PATTERNS); IPR002119 (CDD); IPR009072 (SUPERFAMILY)	P:GO:0031507; F:GO:0003677; F:GO:0030527; F:GO:0046982; C:GO:0000785; C:GO:0000786	P:heterochromatin formation; F:DNA binding; F:structural constituent of chromatin; F:protein heterodimerization activity; C:chromatin; C:nucleosome
EAH_00027420	CRAL/TRIO domain-containing protein, putative [Eimeria acervulina]	1124.08	206.053	2.3244	2.62692e-48	280	16	1.07273e-79	74.45	ref|XP_013248212.1|CRAL/TRIO domain-containing protein, putative [Eimeria acervulina]/emb|CDI82356.1|CRAL/TRIO domain-containing protein, putative [Eimeria acervulina];emb|CDJ48611.1|CRAL/TRIO domain-containing protein, putative [Eimeria brunetti];gb|OEH74264.1|cral trio domain-containing protein [Cyclospora cayetanensis];ref|XP_013229347.1|CRAL/TRIO domain-containing protein, putative [Eimeria t…	N/A	3	P:GO:0015914; P:GO:0120009; F:GO:0008526	P:phospholipid transport; P:intermembrane lipid transfer; F:phosphatidylinositol transfer activity			Coil (COILS); Coil (COILS); Coil (COILS); Coil (COILS); IPR036865 (G3DSA:3.40.525.GENE3D); IPR036273 (SUPERFAMILY)	no GO terms	no GO terms
EAH_00029830	hypothetical protein, conserved [Eimeria acervulina]	3815.38	1174.54	1.57701	3.17825e-57	253	5	1.10604e-116	77.48	ref|XP_013251652.1|hypothetical protein, conserved [Eimeria acervulina]/emb|CDI78087.1|hypothetical protein, conserved [Eimeria acervulina];ref|XP_013235724.1|uncharacterized protein ETH_00023760 [Eimeria tenella]/emb|CDJ44977.1|hypothetical protein, conserved [Eimeria tenella];ref|XP_013433205.1|hypothetical protein, conserved [Eimeria necatrix]/emb|CDJ64738.1|hypothetical protein, conserved [Ei…	transmembrane protein [Cystoisospora suis]gb|PHJ24367.1|	16	P:GO:0006623; P:GO:0006888; P:GO:0006896; P:GO:0015833; P:GO:0042147; P:GO:0048280; F:GO:0005483; F:GO:0005484; F:GO:0005515; C:GO:0005789; C:GO:0005802; C:GO:0005886; C:GO:0012507; C:GO:0030660; C:GO:0031201; C:GO:0031902	P:protein targeting to vacuole; P:endoplasmic reticulum to Golgi vesicle-mediated transport; P:Golgi to vacuole transport; P:peptide transport; P:retrograde transport, endosome to Golgi; P:vesicle fusion with Golgi apparatus; F:soluble NSF attachment protein activity; F:SNAP receptor activity; F:protein binding; C:endoplasmic reticulum membrane; C:trans-Golgi network; C:plasma membrane; C:ER to G…			Coil (COILS); G3DSA:1.20.5.110 (GENE3D); SSF58038 (SUPERFAMILY)	no GO terms	no GO terms
EAH_00030530	hypothetical protein, conserved [Eimeria acervulina]	1369.58	328.607	1.92289	1.89421e-36	179	63	1.2759e-46	72.53	ref|XP_013247940.1|hypothetical protein, conserved [Eimeria acervulina]/emb|CDI82789.1|hypothetical protein, conserved [Eimeria acervulina];ref|XP_013333315.1|hypothetical protein, conserved [Eimeria maxima]/emb|CDJ56664.1|hypothetical protein, conserved [Eimeria maxima];ref|XP_026192292.1|protein transport protein bet1 [Cyclospora cayetanensis];emb|CDJ49264.1|hypothetical protein, conserved [Eim…	protein transport protein bet1 [Cyclospora cayetanensis] ref|XP_026192292.1|	7	P:GO:0006888; P:GO:0015031; P:GO:0048280; F:GO:0005484; C:GO:0005789; C:GO:0005794; C:GO:0031201	P:endoplasmic reticulum to Golgi vesicle-mediated transport; P:protein transport; P:vesicle fusion with Golgi apparatus; F:SNAP receptor activity; C:endoplasmic reticulum membrane; C:Golgi apparatus; C:SNARE complex			Coil (COILS); Coil (COILS); G3DSA:1.20.5.110 (GENE3D); PTHR12791 (PANTHER); IPR000727 (PROSITE_PROFILES); SSF58038 (SUPERFAMILY)	no GO terms	no GO terms
EAH_00032920	hypothetical protein EAH_00032920 [Eimeria acervulina]	1438.93	25040.1	-4.24138	0	326	1	3.40421e-50	100	ref|XP_013251395.1|hypothetical protein EAH_00032920 [Eimeria acervulina]/emb|CDI78378.1|hypothetical protein EAH_00032920 [Eimeria acervulina]	none						Coil (COILS)	no GO terms	no GO terms
EAH_00035850	hypothetical protein, conserved [Eimeria acervulina]	10430.1	3276.8	1.54514	5.2319e-92	714	100	0	71.15	ref|XP_013251155.1|hypothetical protein, conserved [Eimeria acervulina]/emb|CDI78635.1|hypothetical protein, conserved [Eimeria acervulina];emb|CDJ49910.1|hypothetical protein, conserved [Eimeria brunetti];ref|XP_013353591.1|uncharacterized protein EMH_0007810 [Eimeria mitis]/emb|CDJ31026.1|hypothetical protein, conserved [Eimeria mitis];ref|XP_013337308.1|hypothetical protein, conserved [Eimeria…	membrane protein [Besnoitia besnoiti]ref|XP_029219989.1|gb|PFH35980.1|	6	P:GO:0006412; P:GO:0060271; F:GO:0004812; F:GO:0005488; C:GO:0043227; C:GO:0043229	P:translation; P:cilium assembly; F:aminoacyl-tRNA ligase activity; F:binding; C:membrane-bounded organelle; C:intracellular organelle	EC:6.1; EC:6.1.1; EC:6	Forming carbon-oxygen bonds; Forming carbon-oxygen bonds; Ligases	Coil (COILS); Coil (COILS); Coil (COILS); Coil (COILS); Coil (COILS); G3DSA:2.60.120.200 (GENE3D); PF13385 (PFAM); PTHR42535 (PANTHER); IPR013320 (SUPERFAMILY)	no GO terms	no GO terms
EAH_00040310	cystathionine beta-lyase, putative [Eimeria acervulina]	1409.29	140.417	3.19211	1.23623e-147	438	19	0	74.32	ref|XP_013250747.1|cystathionine beta-lyase, putative [Eimeria acervulina]/emb|CDI79095.1|cystathionine beta-lyase, putative [Eimeria acervulina];emb|CDI87896.1|cystathionine beta-lyase, putative [Eimeria praecox];ref|XP_013333541.1|cystathionine beta-lyase, putative [Eimeria maxima]/emb|CDJ56891.1|cystathionine beta-lyase, putative [Eimeria maxima];emb|CDJ45957.1|cystathionine beta-lyase, putati…	N/A	4	P:GO:0019346; F:GO:0016846; F:GO:0030170; C:GO:0005737	P:transsulfuration; F:carbon-sulfur lyase activity; F:pyridoxal phosphate binding; C:cytoplasm	EC:4.4; EC:4	Carbon-sulfur lyases; Lyases	IPR015421 (G3DSA:3.40.640.GENE3D); IPR000277 (PFAM); IPR000277 (PIRSF); IPR015422 (G3DSA:3.90.1150.GENE3D); PIRSR001434-2 (PIRSR); IPR000277 (PANTHER); IPR000277 (PROSITE_PATTERNS); IPR000277 (CDD); IPR015424 (SUPERFAMILY)	P:GO:0019346; F:GO:0016846; F:GO:0030170; C:GO:0005737	P:transsulfuration; F:carbon-sulfur lyase activity; F:pyridoxal phosphate binding; C:cytoplasm
EAH_00040980	hypothetical protein, conserved [Eimeria acervulina]	1575.16	3.01667	8.53113	5.33556e-41	145	62	1.32263e-103	59.8	ref|XP_013247287.1|hypothetical protein, conserved [Eimeria acervulina]/emb|CDI83615.1|hypothetical protein, conserved [Eimeria acervulina];ref|XP_013357335.1|uncharacterized protein EMH_0022100 [Eimeria mitis]/emb|CDJ34772.1|hypothetical protein, conserved [Eimeria mitis];ref|XP_013332931.1|hypothetical protein, conserved [Eimeria maxima]/emb|CDJ56281.1|hypothetical protein, conserved [Eimeria m…	Chromosome I, complete genome, related [Eimeria tenella] ref|XP_013230388.1|emb|CDJ39633.1|	2	P:GO:0043170; P:GO:0044238	P:macromolecule metabolic process; P:primary metabolic process			no IPS match	no IPS match	no IPS match
EAH_00043520	hypothetical protein, conserved [Eimeria acervulina]	1081.33	220.037	2.188	2.08033e-27	162	57	1.01635e-108	50.18	ref|XP_013247149.1|hypothetical protein, conserved [Eimeria acervulina]/emb|CDI83771.1|hypothetical protein, conserved [Eimeria acervulina];ref|XP_013434172.1|CG16719, related [Eimeria necatrix]/emb|CDJ65705.1|CG16719, related [Eimeria necatrix];ref|XP_013338157.1|hypothetical protein, conserved [Eimeria maxima]/emb|CDJ61507.1|hypothetical protein, conserved [Eimeria maxima];ref|XP_026192644.1|sp…	sperm flagellar protein 1 [Cyclospora cayetanensis] ref|XP_026192644.1|	8	P:GO:0007026; P:GO:0007498; P:GO:0016477; P:GO:0040011; P:GO:0051674; F:GO:0008017; C:GO:0005930; C:GO:0031514	P:negative regulation of microtubule depolymerization; P:mesoderm development; P:cell migration; P:locomotion; P:localization of cell; F:microtubule binding; C:axoneme; C:motile cilium			IPR010441 (PFAM); IPR036872 (G3DSA:1.10.418.GENE3D); IPR052111 (PANTHER)	P:GO:0051493; F:GO:0008017; C:GO:0005930	P:regulation of cytoskeleton organization; F:microtubule binding; C:axoneme
EAH_00045000	actin depolymerizing factor, putative [Eimeria acervulina]	2789.06	21048	-3.03281	8.49365e-251	118	100	2.97543e-85	64.02	ref|XP_013247076.1|actin depolymerizing factor, putative [Eimeria acervulina]/emb|CDI83856.1|actin depolymerizing factor, putative [Eimeria acervulina];ref|XP_013337516.1|actin depolymerizing factor, putative [Eimeria maxima]/emb|CDJ60866.1|actin depolymerizing factor, putative [Eimeria maxima];emb|CBX88547.1|actin depolymerising factor [Eimeria maxima];emb|CDJ49673.1|actin depolymerizing factor,…	N/A	7	P:GO:0030043; P:GO:0051014; P:GO:0060327; F:GO:0003785; F:GO:0051015; C:GO:0005829; C:GO:0030479	P:actin filament fragmentation; P:actin filament severing; P:cytoplasmic actin-based contraction involved in cell motility; F:actin monomer binding; F:actin filament binding; C:cytosol; C:actin cortical patch			IPR017904 (PRINTS); IPR002108 (PFAM); IPR029006 (G3DSA:3.40.20.GENE3D); IPR017904 (PANTHER); IPR002108 (PROSITE_PROFILES); IPR017904 (CDD); SSF55753 (SUPERFAMILY)	P:GO:0030042; F:GO:0003779; F:GO:0051015; C:GO:0005737; C:GO:0015629	P:actin filament depolymerization; F:actin binding; F:actin filament binding; C:cytoplasm; C:actin cytoskeleton
EAH_00046350	hypothetical protein, conserved [Eimeria acervulina]	2279.37	196.097	3.39366	2.7913e-107	194	27	2.89428e-142	64.51	ref|XP_013250144.1|hypothetical protein, conserved [Eimeria acervulina]/emb|CDI79801.1|hypothetical protein, conserved [Eimeria acervulina];gb|OEH75459.1|hypothetical protein cyc_02012 [Cyclospora cayetanensis];emb|CDJ48048.1|hypothetical protein, conserved [Eimeria brunetti];ref|XP_029222592.1|hypothetical protein BESB_009250 [Besnoitia besnoiti]/gb|PFH38583.1|hypothetical protein BESB_009250 [B…	putative transmembrane protein [Toxoplasma gondii COUG] gb|PIM03173.1|	1	C:GO:0016020	C:membrane			no IPS match	no IPS match	no IPS match
EAH_00047090	hypothetical protein, conserved [Eimeria acervulina]	1179.96	365.757	1.54683	1.95436e-20	272	34	7.98595e-139	67.62	ref|XP_013250049.1|hypothetical protein, conserved [Eimeria acervulina]/emb|CDI79908.1|hypothetical protein, conserved [Eimeria acervulina];gb|OEH75787.1|hypothetical protein cyc_07937 [Cyclospora cayetanensis];ref|XP_022588580.2|chromatin modification-related protein MEAF6 [Cyclospora cayetanensis];ref|XP_013440757.1|hypothetical protein, conserved [Eimeria necatrix]/emb|CDJ63395.1|hypothetical …	chromatin modification-related protein MEAF6 [Cyclospora cayetanensis] ref|XP_022588580.2|	3	F:GO:0016740; C:GO:0005634; C:GO:0035267	F:transferase activity; C:nucleus; C:NuA4 histone acetyltransferase complex	EC:2	Transferases	Coil (COILS); IPR015418 (PFAM); IPR015418 (PANTHER)	C:GO:0000123	C:histone acetyltransferase complex
EAH_00048600	CHCH domain-containing protein, putative [Eimeria acervulina]	7292.76	961.287	2.79636	2.86939e-133	110	63	7.58867e-56	75.34	ref|XP_013246848.1|CHCH domain-containing protein, putative [Eimeria acervulina]/emb|CDI84109.1|CHCH domain-containing protein, putative [Eimeria acervulina];ref|XP_013357055.1|CHCH domain-containing protein, putative [Eimeria mitis]/emb|CDJ34492.1|CHCH domain-containing protein, putative [Eimeria mitis];emb|CDI85200.1|CHCH domain-containing protein, putative [Eimeria praecox];ref|XP_013338358.1|…	N/A	5	P:GO:0000398; P:GO:0007005; F:GO:0030620; C:GO:0005686; C:GO:0005739	P:mRNA splicing, via spliceosome; P:mitochondrion organization; F:U2 snRNA binding; C:U2 snRNP; C:mitochondrion			PTHR13523 (PANTHER)	P:GO:0007005; C:GO:0005634; C:GO:0005739	P:mitochondrion organization; C:nucleus; C:mitochondrion
EAH_00048750	hypothetical protein, conserved [Eimeria acervulina]	1887.1	584.57	1.551	9.26078e-14	125	16	2.61365e-52	78.46	ref|XP_013249912.1|hypothetical protein, conserved [Eimeria acervulina]/emb|CDI80076.1|hypothetical protein, conserved [Eimeria acervulina];ref|XP_013334014.1|hypothetical protein, conserved [Eimeria maxima]/emb|CDJ57364.1|hypothetical protein, conserved [Eimeria maxima];ref|XP_013233994.1|uncharacterized protein ETH_00008635 [Eimeria tenella]/emb|CDJ43244.1|hypothetical protein, conserved [Eimer…	putative transmembrane protein [Toxoplasma gondii p89] gb|KFG51355.1|gb|KFG63883.1|putative transmembrane protein [Toxoplasma gondii RUB]/gb|RQX75669.1|putative transmembrane protein [Toxoplasma gondii CAST]	1	C:GO:0016020	C:membrane			no IPS match	no IPS match	no IPS match
EAH_00049200	hypothetical protein EAH_00049200 [Eimeria acervulina]	2903.02	23247.2	-3.12321	0	189	1	8.34699e-27	100	ref|XP_013246814.1|hypothetical protein EAH_00049200 [Eimeria acervulina]/emb|CDI84152.1|hypothetical protein EAH_00049200 [Eimeria acervulina]	none						Coil (COILS); Coil (COILS)	no GO terms	no GO terms
EAH_00050230	hypothetical protein, conserved [Eimeria acervulina]	1919.63	367.817	2.23957	3.36284e-53	195	47	8.51373e-140	61.32	ref|XP_013246752.1|hypothetical protein, conserved [Eimeria acervulina]/emb|CDI84223.1|hypothetical protein, conserved [Eimeria acervulina];emb|CDI85672.1|hypothetical protein, conserved [Eimeria praecox];ref|XP_013355536.1|uncharacterized protein EMH_0075230 [Eimeria mitis]/emb|CDJ32972.1|hypothetical protein, conserved [Eimeria mitis];ref|XP_013433354.1|Chromosome III, complete sequence, relate…	Chromosome III, complete sequence, related [Eimeria necatrix] ref|XP_013433354.1|emb|CDJ64887.1|	2	P:GO:0016192; C:GO:0016020	P:vesicle-mediated transport; C:membrane			IPR013714 (PFAM); IPR013714 (PANTHER)	no GO terms	no GO terms
EAH_00053550	hypothetical protein, conserved [Eimeria acervulina]	5376.36	772.05	2.68254	1.42353e-117	125	7	6.85573e-91	64.79	ref|XP_013246499.1|hypothetical protein, conserved [Eimeria acervulina]/emb|CDI84549.1|hypothetical protein, conserved [Eimeria acervulina];ref|XP_013232553.1|uncharacterized protein ETH_00028330 [Eimeria tenella]/emb|CDJ41803.1|hypothetical protein, conserved [Eimeria tenella];ref|XP_013434056.1|hypothetical protein, conserved [Eimeria necatrix]/emb|CDJ65589.1|hypothetical protein, conserved [Ei…	TPA: Membrane-anchored ubiquitin-fold protein 1 [Toxoplasma gondii VEG] tpe|CEL75640.1|						G3DSA:3.10.20.90 (GENE3D); cd17039 (CDD); IPR029071 (SUPERFAMILY)	no GO terms	no GO terms
EAH_00053930	patatin-like phospholipase domain-containing protein, putative [Eimeria acervulina]	1086.21	170.097	2.53142	1.40118e-48	205	94	7.28357e-126	79.37	ref|XP_013249435.1|patatin-like phospholipase domain-containing protein, putative [Eimeria acervulina]/emb|CDI80631.1|patatin-like phospholipase domain-containing protein, putative [Eimeria acervulina];ref|XP_013436523.1|patatin-like phospholipase domain-containing protein, putative [Eimeria necatrix]/emb|CDJ68056.1|patatin-like phospholipase domain-containing protein, putative [Eimeria necatrix]…	N/A	9	P:GO:0016042; F:GO:0000976; F:GO:0004622; F:GO:0004623; F:GO:0004806; F:GO:0050825; C:GO:0005634; C:GO:0005783; C:GO:0016020	P:lipid catabolic process; F:transcription cis-regulatory region binding; F:lysophospholipase activity; F:phospholipase A2 activity; F:triglyceride lipase activity; F:ice binding; C:nucleus; C:endoplasmic reticulum; C:membrane	EC:3.1.1; EC:3.1; EC:3; EC:3.1.1.5; EC:3.1.1.4; EC:3.1.1.3	Acting on ester bonds; Acting on ester bonds; Hydrolases; lysophospholipase; phospholipase A2; triacylglycerol lipase	IPR050301 (PANTHER); IPR016035 (SUPERFAMILY)	no GO terms	no GO terms	Glycerophospholipid metabolism;Glycerolipid metabolism;alpha-Linolenic acid metabolism;Linoleic acid metabolism;Arachidonic acid metabolism;Ether lipid metabolism
EAH_00054690	high mobility group protein, putative [Eimeria acervulina]	7664.7	2251.42	1.64984	4.21589e-67	146	98	4.73653e-40	73.92	ref|XP_013253212.1|high mobility group protein, putative [Eimeria acervulina]/emb|CDI76213.1|high mobility group protein, putative [Eimeria acervulina];ref|XP_022592627.1|high mobility group protein homolog NHP1 [Cyclospora cayetanensis]/gb|OEH79834.1|hypothetical protein cyc_02454 [Cyclospora cayetanensis];ref|XP_013234186.1|high mobility group protein, putative [Eimeria tenella]/emb|CDJ43436.1|…	N/A	9	P:GO:0002720; P:GO:0006357; P:GO:0006359; F:GO:0008301; F:GO:0016491; C:GO:0005634; C:GO:0005694; C:GO:0005829; C:GO:0016020	P:positive regulation of cytokine production involved in immune response; P:regulation of transcription by RNA polymerase II; P:regulation of transcription by RNA polymerase III; F:DNA binding, bending; F:oxidoreductase activity; C:nucleus; C:chromosome; C:cytosol; C:membrane	EC:1	Oxidoreductases	IPR009071 (PFAM); IPR036910 (G3DSA:1.10.30.GENE3D); IPR050342 (PANTHER); IPR009071 (PROSITE_PROFILES); IPR036910 (SUPERFAMILY)	F:GO:0008301	F:DNA binding, bending
EAH_00057690	profilin family protein, putative [Eimeria acervulina]	3400.38	21412.7	-2.77435	0	170	100	1.33757e-121	66.02	ref|XP_013249165.1|profilin family protein, putative [Eimeria acervulina]/gb|AAT97981.1|3-1E protein [Eimeria tenella]/emb|CAA81335.1|19 kDa sporozoite antigen [Eimeria acervulina]/emb|CDI80973.1|profilin family protein, putative [Eimeria acervulina];gb|AAD39362.2|merozoite antigen 3-1E [Eimeria acervulina]/gb|AAS66744.1|sporozoite surface protein [Eimeria acervulina]/gb|ABO10495.1|sporozoite ant…	N/A	6	P:GO:0030036; P:GO:0060327; F:GO:0003785; F:GO:0005543; C:GO:0005737; C:GO:0015629	P:actin cytoskeleton organization; P:cytoplasmic actin-based contraction involved in cell motility; F:actin monomer binding; F:phospholipid binding; C:cytoplasm; C:actin cytoskeleton			IPR016814 (PIRSF); IPR048278 (PFAM); G3DSA:3.30.450.30 (GENE3D); PIRSR022993-1 (PIRSR); IPR036140 (SUPERFAMILY)	P:GO:0030036; F:GO:0003779	P:actin cytoskeleton organization; F:actin binding
EAH_00058140	hypothetical protein, conserved, partial [Eimeria acervulina]	1703.11	9761.43	-2.64488	5.83162e-210	140	7	1.12e-31	85.93	ref|XP_013249129.1|hypothetical protein, conserved, partial [Eimeria acervulina]/emb|CDI81019.1|hypothetical protein, conserved, partial [Eimeria acervulina];ref|XP_013357161.1|uncharacterized protein EMH_0064460 [Eimeria mitis]/emb|CDJ34598.1|hypothetical protein, conserved [Eimeria mitis];ref|XP_013333031.1|hypothetical protein, conserved [Eimeria maxima]/emb|CDJ56380.1|hypothetical protein, co…	none	2	F:GO:0000976; C:GO:0005634	F:transcription cis-regulatory region binding; C:nucleus			Coil (COILS)	no GO terms	no GO terms
EAH_00058160	hypothetical protein EAH_00058160 [Eimeria acervulina]	4901.11	1116.91	1.99603	1.23208e-33	74	1	2.37756e-47	100	ref|XP_013249128.1|hypothetical protein EAH_00058160 [Eimeria acervulina]/emb|CDI81022.1|hypothetical protein EAH_00058160 [Eimeria acervulina]	none						no IPS match	no IPS match	no IPS match
EAH_00059200	SAG family member [Eimeria acervulina]	7318.72	42112.2	-2.64957	1.42614e-228	198	100	1.44773e-126	54.44	ref|XP_013252646.1|SAG family member [Eimeria acervulina]/emb|CDI76888.1|SAG family member [Eimeria acervulina];ref|XP_013248985.1|SAG family member [Eimeria acervulina]/emb|CDI81232.1|SAG family member [Eimeria acervulina];ref|XP_013356588.1|SAG family member [Eimeria mitis]/emb|CDJ34025.1|SAG family member [Eimeria mitis];ref|XP_013350731.1|SAG family member [Eimeria mitis]/emb|CDJ28154.1|SAG f…	N/A	6	P:GO:0030838; P:GO:0070060; F:GO:0005522; F:GO:0051015; C:GO:0015629; C:GO:0016020	P:positive regulation of actin filament polymerization; P:'de novo' actin filament nucleation; F:profilin binding; F:actin filament binding; C:actin cytoskeleton; C:membrane			IPR035940 (G3DSA:3.40.33.GENE3D); IPR035940 (SUPERFAMILY)	no GO terms	no GO terms
EAH_00059480	hypothetical protein EAH_00059480 [Eimeria acervulina]	1016.42	98.46	3.25688	6.92412e-27	83	3	7.26364e-15	100	ref|XP_013249020.1|hypothetical protein EAH_00059480 [Eimeria acervulina]/emb|CDI81189.1|hypothetical protein EAH_00059480 [Eimeria acervulina];ref|XP_013229812.1|uncharacterized protein ETH_00029650 [Eimeria tenella]/emb|CDJ39057.1|hypothetical protein, conserved [Eimeria tenella];ref|XP_013435309.1|hypothetical protein, conserved [Eimeria necatrix]/emb|CDJ66842.1|hypothetical protein, conserved…	none						Coil (COILS)	no GO terms	no GO terms
EAH_00059950	SAG family member [Eimeria acervulina]	6188.25	25187.3	-2.14717	0	241	100	5.0976e-143	54.26	ref|XP_013248985.1|SAG family member [Eimeria acervulina]/emb|CDI81232.1|SAG family member [Eimeria acervulina];ref|XP_013252646.1|SAG family member [Eimeria acervulina]/emb|CDI76888.1|SAG family member [Eimeria acervulina];ref|XP_013356588.1|SAG family member [Eimeria mitis]/emb|CDJ34025.1|SAG family member [Eimeria mitis];ref|XP_013350823.1|SAG family member [Eimeria mitis]/emb|CDJ28249.1|SAG f…	N/A	6	P:GO:0030838; P:GO:0070060; F:GO:0005522; F:GO:0051015; C:GO:0015629; C:GO:0016020	P:positive regulation of actin filament polymerization; P:'de novo' actin filament nucleation; F:profilin binding; F:actin filament binding; C:actin cytoskeleton; C:membrane			IPR035940 (G3DSA:3.40.33.GENE3D); IPR035940 (SUPERFAMILY)	no GO terms	no GO terms
EAH_00064340	hypothetical protein, conserved, partial [Eimeria acervulina]	1076.76	69.12	3.851	3.22728e-51	179	19	3.15411e-80	73.23	ref|XP_013248434.1|hypothetical protein, conserved, partial [Eimeria acervulina]/emb|CDI82026.1|hypothetical protein, conserved, partial [Eimeria acervulina];ref|XP_026192020.1|golgin subfamily A member 6-like protein 4 [Cyclospora cayetanensis];ref|XP_013337858.1|hypothetical protein, conserved [Eimeria maxima]/emb|CDJ61208.1|hypothetical protein, conserved [Eimeria maxima];ref|XP_013227948.1|Kd…	golgin subfamily A member 6-like protein 4 [Cyclospora cayetanensis] ref|XP_026192020.1|	1	C:GO:0016020	C:membrane			Coil (COILS); Coil (COILS); Coil (COILS); IPR038835 (PANTHER)	no GO terms	no GO terms
EAH_00068620	hypothetical protein, conserved [Eimeria acervulina]	1557.09	230.313	2.64316	3.0124e-42	165	24	7.63848e-90	70.34	ref|XP_013247671.1|hypothetical protein, conserved [Eimeria acervulina]/emb|CDI83169.1|hypothetical protein, conserved [Eimeria acervulina];ref|XP_013335108.1|guanylate binding protein, putative [Eimeria maxima]/emb|CDJ58462.1|guanylate binding protein, putative [Eimeria maxima];emb|CDJ54259.1|guanylate binding protein, putative [Eimeria brunetti];ref|XP_013433214.1|guanylate binding protein, put…	guanylate binding protein, putative [Eimeria maxima] ref|XP_013335108.1|emb|CDJ58462.1|	2	F:GO:0003924; F:GO:0005525	F:GTPase activity; F:GTP binding	EC:3.6.1; EC:3.6; EC:3; EC:3.6.1.15	Acting on acid anhydrides; Acting on acid anhydrides; Hydrolases; nucleoside-triphosphate phosphatase	Coil (COILS)	no GO terms	no GO terms	Purine metabolism;Thiamine metabolism
Differentially expressed genes (DEGs) reported here are genes expressed significantly more in 30-0 months DESeq pairwise comparison, meeting thresholds of >1.5 or < −1.5 log2 fold change (FC) and adjusted p <0.05 with >1000 mean TPM at 30 months.
TPM=Transcripts Per Million, averaged among replicates, for each sporulated oocyst cohort in the study.
*Mean TPM= Tanscripts per million, averaged among T0 or T36 replicates in each strain.
