# Supplementary material for: Senescent Eimeria acervulina Oocysts Maintain Transcriptional Activity During Extended Refrigerated Storage and Differentially Express Characteristic Genes
Source: Microorganisms. 2026 May 14;14(5):1116. doi: 10.3390/microorganisms14051116 (PMC13209539; doi:10.3390/microorganisms14051116)
Supplement: Supplementary file 1 [file microorganisms-14-01116-s001.zip › Table S11.xlsx]

## Sheet: omicsbox_table export
Table S11. Functional analysis of significantly differentially expressed genes (DEGs) between 0-30 month E. acervulina sporulated oocysts, genes >1000 TPM in 0-month oocysts.
E. acervulina gene	Description	0 Months Mean TPM*	30 Months Mean TPM*	DE Log2 Ratio 0-30 months	DE Adj. p-value	Length	#Hits	e-Value	sim mean	Blast Hit Description (HSP)	Best Other Hit	#GO	GO IDs	GO Names	Enzyme Codes	Enzyme Names	InterPro IDs	InterPro GO IDs	InterPro GO Names	KEGG pathways
EAH_00000090	Microneme protein etmic-2/7h, related CDS	5163.55	984.99	2.51402	3.6728e-181	293	40	0	63.37	ref|XP_013253324.1|Microneme protein etmic-2/7h, related [Eimeria acervulina]/gb|ALB06108.1|microneme 2 [Eimeria acervulina]/emb|CDI76028.1|Microneme protein etmic-2/7h, related [Eimeria acervulina];emb|CBX60033.1|Microneme protein 2 [Eimeria maxima];ref|XP_013336744.1|Microneme protein etmic-2/7h, related [Eimeria maxima]/emb|CDJ60099.1|Microneme protein etmic-2/7h, related [Eimeria maxima];ref|…	N/A						IPR009556 (PFAM)	no GO terms	no GO terms
EAH_00000650	actin, putative CDS	14028.6	2869.13	2.413	9.43557e-281	376	100	0	95.96	ref|XP_013252163.1|actin, putative [Eimeria acervulina]/emb|CDI75390.1|actin, putative [Eimeria praecox]/emb|CDI77494.1|actin, putative [Eimeria acervulina];emb|CDJ53058.1|actin, putative [Eimeria brunetti];ref|XP_013229066.1|actin, putative [Eimeria tenella]/ref|XP_013440541.1|actin, putative [Eimeria necatrix]/gb|AET50880.1|hypothetical protein [Eimeria tenella]/emb|CDJ38228.1|actin, putative […	N/A	35	P:GO:0009665; P:GO:0010628; P:GO:0014706; P:GO:0020014; P:GO:0030041; P:GO:0030240; P:GO:0032781; P:GO:0048731; P:GO:0048741; P:GO:0051017; P:GO:0051345; P:GO:0070360; P:GO:0085017; P:GO:0090131; F:GO:0000287; F:GO:0003785; F:GO:0005200; F:GO:0005509; F:GO:0005523; F:GO:0005524; F:GO:0016887; F:GO:0019904; F:GO:0031013; F:GO:0031432; F:GO:0032036; F:GO:0042802; F:GO:0048306; C:GO:0001725; C:GO:00…	P:plastid inheritance; P:positive regulation of gene expression; P:striated muscle tissue development; P:schizogony; P:actin filament polymerization; P:skeletal muscle thin filament assembly; P:positive regulation of ATP-dependent activity; P:system development; P:skeletal muscle fiber development; P:actin filament bundle assembly; P:positive regulation of hydrolase activity; P:symbiont-mediated …	EC:3.6.1; EC:3.6; EC:3; EC:3.6.1.15	Acting on acid anhydrides; Acting on acid anhydrides; Hydrolases; nucleoside-triphosphate phosphatase	IPR004000 (PRINTS); G3DSA:3.30.420.40:FF:000018 (FUNFAM); G3DSA:3.30.420.40:FF:000205 (FUNFAM); G3DSA:3.30.420.40:FF:000058 (FUNFAM); G3DSA:3.30.420.40:FF:000404 (FUNFAM); G3DSA:3.90.640.10:FF:000001 (FUNFAM); IPR004000 (PFAM); G3DSA:3.30.420.40 (GENE3D); G3DSA:3.90.640.10 (GENE3D); G3DSA:3.30.420.40 (GENE3D); IPR004000 (PANTHER); IPR020902 (PROSITE_PATTERNS); IPR004001 (PROSITE_PATTERNS); IPR004…	no GO terms	no GO terms	Thiamine metabolism;Purine metabolism
EAH_00001100	hypothetical protein, conserved CDS	2680.19	493.977	2.55665	9.23325e-75	171	10	9.68975e-118	70.98	ref|XP_013251524.1|hypothetical protein, conserved [Eimeria acervulina]/emb|CDI78255.1|hypothetical protein, conserved [Eimeria acervulina];emb|CDJ48549.1|hypothetical protein, conserved [Eimeria brunetti];ref|XP_013332709.1|hypothetical protein, conserved [Eimeria maxima]/emb|CBX60037.1|Microneme protein 7 [Eimeria maxima]/emb|CDJ56059.1|hypothetical protein, conserved [Eimeria maxima];emb|CDI83…	Microneme protein 7 [Eimeria maxima]emb|CBX60037.1|						no IPS match	no IPS match	no IPS match
EAH_00001210	serine proteinase inhibitor TgPI-2, putative CDS	3790.46	900.903	2.19796	1.11965e-68	188	68	7.31519e-134	42.37	ref|XP_013251070.1|serine proteinase inhibitor TgPI-2, putative [Eimeria acervulina]/emb|CDI78719.1|serine proteinase inhibitor TgPI-2, putative [Eimeria acervulina];gb|PIM05228.1|Kazal-type serine protease inhibitor domain-containing protein [Toxoplasma gondii COUG];ref|XP_029221984.1|Kazal-type serine protease inhibitor domain-containing protein [Besnoitia besnoiti]/gb|PFH37975.1|Kazal-type ser…	N/A	7	P:GO:0001955; P:GO:0002040; P:GO:0030198; P:GO:1904684; F:GO:0005515; F:GO:0008191; C:GO:0005886	P:blood vessel maturation; P:sprouting angiogenesis; P:extracellular matrix organization; P:negative regulation of metalloendopeptidase activity; F:protein binding; F:metalloendopeptidase inhibitor activity; C:plasma membrane			G3DSA:3.30.60.30 (GENE3D); IPR002350 (PFAM); G3DSA:3.30.60.30 (GENE3D); IPR002350 (PFAM); IPR039016 (PANTHER); IPR002350 (PROSITE_PROFILES); IPR002350 (PROSITE_PROFILES); IPR002350 (PROSITE_PROFILES); IPR002350 (PROSITE_PROFILES); cd00104 (CDD); IPR036058 (SUPERFAMILY); IPR036058 (SUPERFAMILY); IPR036058 (SUPERFAMILY); IPR036058 (SUPERFAMILY)	P:GO:0030198; P:GO:1904684; F:GO:0004866; F:GO:0005515; F:GO:0008191; C:GO:0005886	P:extracellular matrix organization; P:negative regulation of metalloendopeptidase activity; F:endopeptidase inhibitor activity; F:protein binding; F:metalloendopeptidase inhibitor activity; C:plasma membrane
EAH_00001250	hypothetical protein, conserved CDS	1961.85	90.2233	4.54826	3.11252e-228	450	16	0	64.1	ref|XP_013251074.1|hypothetical protein, conserved [Eimeria acervulina]/emb|CDI78723.1|hypothetical protein, conserved [Eimeria acervulina];emb|CDI84892.1|hypothetical protein, conserved [Eimeria praecox];ref|XP_013357823.1|uncharacterized protein EMH_0003910 [Eimeria mitis]/emb|CDJ35261.1|hypothetical protein, conserved [Eimeria mitis];ref|XP_013333294.1|hypothetical protein, conserved [Eimeria …	none						Coil (COILS)	no GO terms	no GO terms
EAH_00001460	hypothetical protein, conserved CDS	4453.5	24361.5	-2.32633	1.56086e-239	122	13	1.92183e-70	74.83	ref|XP_013250682.1|hypothetical protein, conserved [Eimeria acervulina]/emb|CDI79134.1|hypothetical protein, conserved [Eimeria acervulina];ref|XP_013349851.1|uncharacterized protein EMH_0030290 [Eimeria mitis]/emb|CDJ27273.1|hypothetical protein, conserved [Eimeria mitis];emb|CDI87599.1|mitochondrial 2-oxoglutarate/malate carrier protein, putative [Eimeria praecox];ref|XP_013337150.1|mitochondri…	mitochondrial 2-oxoglutarate/malate carrier protein, putative [Eimeria praecox]emb|CDI87599.1|	3	P:GO:0055085; F:GO:0022857; C:GO:0016020	P:transmembrane transport; F:transmembrane transporter activity; C:membrane			Coil (COILS)	no GO terms	no GO terms
EAH_00002610	Heat shock protein, related CDS	2303.46	129.607	4.27242	0	646	100	0	91.77	ref|XP_013249857.1|Heat shock protein, related [Eimeria acervulina]/emb|CAA81135.1|heat shock protein [Eimeria acervulina]/emb|CDI80166.1|Heat shock protein, related [Eimeria acervulina];ref|XP_013234967.1|uncharacterized protein ETH_00000210 [Eimeria tenella]/emb|CDJ44218.1|hypothetical protein ETH_00000210 [Eimeria tenella];gb|AET50612.1|hypothetical protein [Eimeria tenella];ref|XP_013439452.1…	N/A	11	P:GO:0006616; P:GO:0042026; P:GO:0051085; F:GO:0005524; F:GO:0016887; F:GO:0031072; F:GO:0046872; F:GO:0140662; C:GO:0005634; C:GO:0005829; C:GO:0005886	P:SRP-dependent cotranslational protein targeting to membrane, translocation; P:protein refolding; P:chaperone cofactor-dependent protein refolding; F:ATP binding; F:ATP hydrolysis activity; F:heat shock protein binding; F:metal ion binding; F:ATP-dependent protein folding chaperone; C:nucleus; C:cytosol; C:plasma membrane	EC:3.6.1; EC:3.6; EC:3; EC:3.6.1.15	Acting on acid anhydrides; Acting on acid anhydrides; Hydrolases; nucleoside-triphosphate phosphatase	Coil (COILS); Coil (COILS); PR00301 (PRINTS); G3DSA:3.90.640.10:FF:000002 (FUNFAM); G3DSA:2.60.34.10:FF:000002 (FUNFAM); G3DSA:3.30.420.40:FF:000172 (FUNFAM); G3DSA:3.30.420.40:FF:000026 (FUNFAM); G3DSA:3.30.30.30:FF:000001 (FUNFAM); G3DSA:1.20.1270.10:FF:000016 (FUNFAM); G3DSA:3.30.420.40:FF:000172 (FUNFAM); IPR029048 (G3DSA:1.20.1270.GENE3D); IPR029047 (G3DSA:2.60.34.GENE3D); G3DSA:3.30.420.40 …	F:GO:0005524; F:GO:0140662; C:GO:0005737	F:ATP binding; F:ATP-dependent protein folding chaperone; C:cytoplasm	Thiamine metabolism;Purine metabolism
EAH_00002690	serine protease inhibitor, putative CDS	8151.27	28913.8	-1.69959	5.75529e-138	387	53	0	59.58	gb|ACA51541.1|serpin [Eimeria acervulina];ref|XP_013249602.1|serine protease inhibitor, putative [Eimeria acervulina]/emb|CDI80433.1|serine protease inhibitor, putative [Eimeria acervulina];ref|XP_013336205.1|serine protease inhibitor, putative [Eimeria maxima]/emb|CDJ59557.1|serine protease inhibitor, putative [Eimeria maxima];ref|XP_013349668.1|serine protease inhibitor, putative [Eimeria mitis…	N/A	4	P:GO:0006508; F:GO:0004867; F:GO:0008233; C:GO:0005615	P:proteolysis; F:serine-type endopeptidase inhibitor activity; F:peptidase activity; C:extracellular space	EC:3.4; EC:3	Acting on peptide bonds (peptidases); Hydrolases	IPR042185 (G3DSA:2.30.39.GENE3D); IPR023796 (PFAM); IPR042178 (G3DSA:3.30.497.GENE3D); IPR000215 (PANTHER); IPR023795 (PROSITE_PATTERNS); IPR036186 (SUPERFAMILY)	F:GO:0004867; C:GO:0005615	F:serine-type endopeptidase inhibitor activity; C:extracellular space
EAH_00002810	adenylyl cyclase associated protein, putative CDS	1918.11	545.317	1.9284	1.19396e-30	173	100	2.91074e-114	65.83	ref|XP_013249614.1|adenylyl cyclase associated protein, putative [Eimeria acervulina]/emb|CDI80445.1|adenylyl cyclase associated protein, putative [Eimeria acervulina];emb|CDJ51831.1|adenylyl cyclase associated protein, putative [Eimeria brunetti];ref|XP_013354434.1|adenylyl cyclase associated protein, putative [Eimeria mitis]/ref|XP_013357959.1|Adenylyl cyclase-associated protein, related [Eimer…	N/A	15	P:GO:0000902; P:GO:0007163; P:GO:0007265; P:GO:0019933; P:GO:0030836; P:GO:0032989; P:GO:0045761; P:GO:0048869; P:GO:0051014; F:GO:0003785; F:GO:0008179; F:GO:0042802; F:GO:0046983; C:GO:0030479; C:GO:0099568	P:cell morphogenesis; P:establishment or maintenance of cell polarity; P:Ras protein signal transduction; P:cAMP-mediated signaling; P:positive regulation of actin filament depolymerization; P:cellular anatomical entity morphogenesis; P:regulation of adenylate cyclase activity; P:cellular developmental process; P:actin filament severing; F:actin monomer binding; F:adenylate cyclase binding; F:ide…			IPR013912 (PFAM); IPR016098 (G3DSA:2.160.20.GENE3D); IPR001837 (PANTHER); IPR017901 (PROSITE_PROFILES); IPR036223 (SUPERFAMILY)	P:GO:0007010; P:GO:0007015; P:GO:0019933; F:GO:0003779; F:GO:0008179; C:GO:0005737	P:cytoskeleton organization; P:actin filament organization; P:cAMP-mediated signaling; F:actin binding; F:adenylate cyclase binding; C:cytoplasm
EAH_00003780	non-transmembrane antigen, putative CDS	1449.06	358.867	2.13063	1.12215e-105	575	54	0	62.37	ref|XP_013252794.1|non-transmembrane antigen, putative [Eimeria acervulina]/emb|CDI76729.1|non-transmembrane antigen, putative [Eimeria acervulina];emb|CDJ48346.1|non-transmembrane antigen, putative [Eimeria brunetti];ref|XP_013337463.1|hypothetical protein EMWEY_00008020 [Eimeria maxima]/emb|CDJ60813.1|hypothetical protein EMWEY_00008020 [Eimeria maxima];emb|CDI81786.1|non-transmembrane antigen,…	N/A	7	P:GO:0005975; P:GO:0006282; P:GO:0009225; P:GO:1990966; F:GO:0004649; C:GO:0005634; C:GO:0005737	P:carbohydrate metabolic process; P:regulation of DNA repair; P:nucleotide-sugar metabolic process; P:ATP generation from poly-ADP-D-ribose; F:poly(ADP-ribose) glycohydrolase activity; C:nucleus; C:cytoplasm	EC:3.2; EC:3.2.1.143; EC:3; EC:3.2.1	Glycosylases; poly(ADP-ribose) glycohydrolase; Hydrolases; Glycosylases	IPR048362 (PFAM); IPR046372 (PFAM); PIRSR607724-1 (PIRSR); IPR007724 (PANTHER)	P:GO:0005975; P:GO:0006282; P:GO:0009225; P:GO:1990966; F:GO:0004649; C:GO:0005634; C:GO:0005737	P:carbohydrate metabolic process; P:regulation of DNA repair; P:nucleotide-sugar metabolic process; P:ATP generation from poly-ADP-D-ribose; F:poly(ADP-ribose) glycohydrolase activity; C:nucleus; C:cytoplasm
EAH_00004110	hypothetical protein, conserved CDS	8682.03	45203.7	-2.2565	1.12382e-303	238	19	1.12654e-147	63.34	ref|XP_013248920.1|hypothetical protein, conserved [Eimeria acervulina]/emb|CDI81310.1|hypothetical protein, conserved [Eimeria acervulina];ref|XP_013337037.1|Cation-transporting ATPase, related [Eimeria maxima]/emb|CDJ60387.1|Cation-transporting ATPase, related [Eimeria maxima];ref|XP_013337038.1|Cation-transporting ATPase, related, related [Eimeria maxima]/gb|AGZ13504.1|hypothetical protein [Ei…	Cation-transporting ATPase, related [Eimeria maxima]ref|XP_013337037.1|emb|CDJ60387.1|	1	C:GO:0016020	C:membrane			no IPS match	no IPS match	no IPS match
EAH_00004780	hypothetical protein, conserved CDS	5947.6	24401.3	-1.90901	2.13761e-86	171	12	4.41208e-122	70.17	ref|XP_013248622.1|hypothetical protein, conserved [Eimeria acervulina]/emb|CDI81807.1|hypothetical protein, conserved [Eimeria acervulina];ref|XP_013337205.1|hypothetical protein, conserved [Eimeria maxima]/emb|CDJ60555.1|hypothetical protein, conserved [Eimeria maxima];ref|XP_026190967.1|uncharacterized protein LOC34623059 [Cyclospora cayetanensis];ref|XP_018636809.1|hypothetical protein TGME49…	putative transmembrane protein [Toxoplasma gondii VEG]gb|ESS35803.1|	1	C:GO:0016020	C:membrane			no IPS match	no IPS match	no IPS match
EAH_00005140	hypothetical protein, conserved CDS	3809.48	149.853	4.78783	0	887	23	0	56.13	ref|XP_013252139.1|hypothetical protein, conserved [Eimeria acervulina]/emb|CDI77524.1|hypothetical protein, conserved [Eimeria acervulina];ref|XP_037878179.1|uncharacterized protein EMH_0040380 [Eimeria mitis]/emb|CDJ35890.1|hypothetical protein, conserved [Eimeria mitis];ref|XP_013338462.1|Very-long-chain acyl-CoA synthetase, related [Eimeria maxima]/emb|CDJ61812.1|Very-long-chain acyl-CoA synt…	Very-long-chain acyl-CoA synthetase, related [Eimeria maxima]ref|XP_013338462.1|emb|CDJ61812.1|	11	P:GO:0000038; P:GO:0001676; P:GO:0044539; P:GO:0070328; F:GO:0004467; F:GO:0005324; F:GO:0031957; C:GO:0005777; C:GO:0005783; C:GO:0005811; C:GO:0005886	P:very long-chain fatty acid metabolic process; P:long-chain fatty acid metabolic process; P:long-chain fatty acid import into cell; P:triglyceride homeostasis; F:long-chain fatty acid-CoA ligase activity; F:long-chain fatty acid transmembrane transporter activity; F:very long-chain fatty acid-CoA ligase activity; C:peroxisome; C:endoplasmic reticulum; C:lipid droplet; C:plasma membrane	EC:6.2; EC:6.2.1.3; EC:6; EC:6.2.1	Forming carbon-sulfur bonds; long-chain-fatty-acid--CoA ligase; Ligases; Forming carbon-sulfur bonds	IPR000873 (PFAM); IPR042099 (G3DSA:3.40.50.GENE3D); PTHR43107 (PANTHER); SSF56801 (SUPERFAMILY)	F:GO:0004467; F:GO:0005324	F:long-chain fatty acid-CoA ligase activity; F:long-chain fatty acid transmembrane transporter activity	Fatty acid biosynthesis;Fatty acid degradation
EAH_00006000	hypothetical protein, conserved CDS	1039.74	345.487	1.71734	7.05231e-76	951	100	0	49.52	ref|XP_013251772.1|hypothetical protein, conserved [Eimeria acervulina]/emb|CDI77933.1|hypothetical protein, conserved [Eimeria acervulina];ref|XP_013334705.1|hypothetical protein, conserved, partial [Eimeria maxima]/emb|CDJ58057.1|hypothetical protein, conserved, partial [Eimeria maxima];ref|XP_013352853.1|uncharacterized protein EMH_0006040 [Eimeria mitis]/emb|CDJ30286.1|hypothetical protein, c…	Rhoptry kinase family protein ROP38, putative [Eimeria acervulina]ref|XP_013252033.1|emb|CDI77648.1|	14	P:GO:0006468; P:GO:0006996; P:GO:0007017; P:GO:0035556; P:GO:0045719; P:GO:1903047; F:GO:0004674; F:GO:0005524; C:GO:0005634; C:GO:0005694; C:GO:0005816; C:GO:0005829; C:GO:0016020; C:GO:0099080	P:protein phosphorylation; P:organelle organization; P:microtubule-based process; P:intracellular signal transduction; P:negative regulation of glycogen biosynthetic process; P:mitotic cell cycle process; F:protein serine/threonine kinase activity; F:ATP binding; C:nucleus; C:chromosome; C:spindle pole body; C:cytosol; C:membrane; C:supramolecular complex	EC:2.7.1; EC:2.7.11.1; EC:2.7; EC:2	Transferring phosphorus-containing groups; non-specific serine/threonine protein kinase; Transferring phosphorus-containing groups; Transferases	G3DSA:1.10.510.10 (GENE3D); IPR027916 (PFAM); PTHR24346 (PANTHER); IPR000719 (PROSITE_PROFILES); IPR011009 (SUPERFAMILY)	P:GO:0006468; P:GO:0035556; P:GO:0045719; F:GO:0004672; F:GO:0004674; F:GO:0005524; C:GO:0005634; C:GO:0005737; C:GO:0005829	P:protein phosphorylation; P:intracellular signal transduction; P:negative regulation of glycogen biosynthetic process; F:protein kinase activity; F:protein serine/threonine kinase activity; F:ATP binding; C:nucleus; C:cytoplasm; C:cytosol	Human immunodeficiency virus 1 infection
EAH_00007160	calmodulin, putative CDS	1496.67	423.823	1.95702	6.43244e-22	127	100	1.75005e-87	79.35	ref|XP_013251419.1|calmodulin, putative [Eimeria acervulina]/emb|CDI78357.1|calmodulin, putative [Eimeria acervulina];emb|CDI79520.1|calmodulin, putative [Eimeria praecox];gb|OEH79951.1|hypothetical protein cyc_01598 [Cyclospora cayetanensis];ref|XP_013233382.1|calmodulin, putative [Eimeria tenella]/ref|XP_013337345.1|calmodulin, putative [Eimeria maxima]/ref|XP_013437941.1|calmodulin, putative […	N/A	19	P:GO:0007099; P:GO:0051300; P:GO:1903475; F:GO:0005509; F:GO:0005524; F:GO:0008047; F:GO:0016301; F:GO:0016491; F:GO:0016746; F:GO:0016887; F:GO:0032036; F:GO:0061891; C:GO:0005634; C:GO:0005737; C:GO:0005813; C:GO:0005814; C:GO:0005823; C:GO:0016460; C:GO:0020007	P:centriole replication; P:spindle pole body organization; P:mitotic actomyosin contractile ring assembly; F:calcium ion binding; F:ATP binding; F:enzyme activator activity; F:kinase activity; F:oxidoreductase activity; F:acyltransferase activity; F:ATP hydrolysis activity; F:myosin heavy chain binding; F:calcium ion sensor activity; C:nucleus; C:cytoplasm; C:centrosome; C:centriole; C:central pl…	EC:3.6.1.15; EC:2.3; EC:3.6.1; EC:1; EC:2.7; EC:2; EC:3.6; EC:3	nucleoside-triphosphate phosphatase; Acyltransferases; Acting on acid anhydrides; Oxidoreductases; Transferring phosphorus-containing groups; Transferases; Acting on acid anhydrides; Hydrolases	G3DSA:1.10.238.10:FF:000034 (FUNFAM); G3DSA:1.10.238.10:FF:000100 (FUNFAM); G3DSA:1.10.238.10 (GENE3D); G3DSA:1.10.238.10 (GENE3D); G3DSA:1.10.238.10 (GENE3D); IPR002048 (PFAM); IPR050145 (PANTHER); IPR018247 (PROSITE_PATTERNS); IPR018247 (PROSITE_PATTERNS); IPR018247 (PROSITE_PATTERNS); IPR002048 (PROSITE_PROFILES); IPR002048 (PROSITE_PROFILES); IPR002048 (PROSITE_PROFILES); IPR002048 (CDD); IPR…	F:GO:0005509; F:GO:0030234	F:calcium ion binding; F:enzyme regulator activity	Thiamine metabolism;Purine metabolism
EAH_00007450	glyceraldehyde-3-phosphate dehydrogenase, putative CDS	14458.9	1138.44	3.78878	0	339	100	0	85.23	ref|XP_013251305.1|glyceraldehyde-3-phosphate dehydrogenase, putative [Eimeria acervulina]/emb|CDI78463.1|glyceraldehyde-3-phosphate dehydrogenase, putative [Eimeria acervulina];ref|XP_013333916.1|glyceraldehyde-3-phosphate dehydrogenase, putative [Eimeria maxima]/emb|CDJ57266.1|glyceraldehyde-3-phosphate dehydrogenase, putative [Eimeria maxima];ref|XP_013439292.1|glyceraldehyde-3-phosphate dehyd…	N/A	16	P:GO:0006094; P:GO:0006096; P:GO:0006754; P:GO:0006805; P:GO:0009168; P:GO:0016310; P:GO:0019359; P:GO:0034404; P:GO:0042866; P:GO:0044248; F:GO:0004365; F:GO:0016787; F:GO:0050661; F:GO:0051287; C:GO:0005829; C:GO:0016020	P:gluconeogenesis; P:glycolytic process; P:ATP biosynthetic process; P:xenobiotic metabolic process; P:purine ribonucleoside monophosphate biosynthetic process; P:phosphorylation; P:nicotinamide nucleotide biosynthetic process; P:nucleobase-containing small molecule biosynthetic process; P:pyruvate biosynthetic process; P:cellular catabolic process; F:glyceraldehyde-3-phosphate dehydrogenase (NAD…	EC:1.2.1; EC:1.2; EC:1.2.1.59; EC:1.2.1.12; EC:1; EC:3	Acting on the aldehyde or oxo group of donors; Acting on the aldehyde or oxo group of donors; glyceraldehyde-3-phosphate dehydrogenase (NAD(P)(+)) (phosphorylating); glyceraldehyde-3-phosphate dehydrogenase (phosphorylating); Oxidoreductases; Hydrolases	IPR020831 (PRINTS); G3DSA:3.30.360.10:FF:000001 (FUNFAM); G3DSA:3.40.50.720:FF:000474 (FUNFAM); IPR020829 (PFAM); IPR020831 (PIRSF); G3DSA:3.40.50.720 (GENE3D); IPR006424 (NCBIFAM); G3DSA:3.30.360.10 (GENE3D); IPR020828 (PFAM); PIRSR000149-2 (PIRSR); PIRSR000149-3 (PIRSR); PIRSR000149-1 (PIRSR); PIRSR000149-4 (PIRSR); IPR020831 (PANTHER); IPR020830 (PROSITE_PATTERNS); IPR036291 (SUPERFAMILY); SSF…	P:GO:0006006; P:GO:0006096; F:GO:0004365; F:GO:0016620; F:GO:0050661; F:GO:0051287; C:GO:0005829	P:glucose metabolic process; P:glycolytic process; F:glyceraldehyde-3-phosphate dehydrogenase (NAD+) (phosphorylating) activity; F:oxidoreductase activity, acting on the aldehyde or oxo group of donors, NAD or NADP as acceptor; F:NADP binding; F:NAD binding; C:cytosol	Carbon fixation in photosynthetic organisms;Glycolysis / Gluconeogenesis
EAH_00007460	myosin heavy chain, putative CDS	1076.65	115.56	3.34424	1.47888e-239	1399	16	0	66.41	ref|XP_013251306.1|myosin heavy chain, putative [Eimeria acervulina]/emb|CDI78464.1|myosin heavy chain, putative [Eimeria acervulina];ref|XP_013333917.1|myosin heavy chain, putative [Eimeria maxima]/emb|CDJ57267.1|myosin heavy chain, putative [Eimeria maxima];emb|CDJ51073.1|myosin heavy chain, putative [Eimeria brunetti];gb|OEH77774.1|myosin heavy [Cyclospora cayetanensis];ref|XP_026190417.1|unch…	N/A	9	P:GO:0071031; P:GO:0071035; P:GO:0071036; P:GO:0071037; P:GO:0071038; P:GO:0071039; F:GO:0003723; C:GO:0016020; C:GO:0031499	P:nuclear mRNA surveillance of mRNA 3'-end processing; P:nuclear polyadenylation-dependent rRNA catabolic process; P:nuclear polyadenylation-dependent snoRNA catabolic process; P:nuclear polyadenylation-dependent snRNA catabolic process; P:TRAMP-dependent tRNA surveillance pathway; P:nuclear polyadenylation-dependent CUT catabolic process; F:RNA binding; C:membrane; C:TRAMP complex			Coil (COILS); Coil (COILS); Coil (COILS); Coil (COILS); Coil (COILS); Coil (COILS); Coil (COILS); Coil (COILS); Coil (COILS); Coil (COILS)	no GO terms	no GO terms
EAH_00008410	hypothetical protein, conserved CDS	1271.33	146.86	3.22388	3.35825e-97	286	100	2.22891e-180	58.36	ref|XP_013251052.1|hypothetical protein, conserved [Eimeria acervulina]/emb|CDI78749.1|hypothetical protein, conserved [Eimeria acervulina];ref|XP_013354967.1|uncharacterized protein EMH_0043900 [Eimeria mitis]/emb|CDJ32402.1|hypothetical protein, conserved [Eimeria mitis];emb|CDJ48882.1|hypothetical protein, conserved [Eimeria brunetti];emb|CDI75597.1|hypothetical protein, conserved [Eimeria pra…	transmembrane protein [Cystoisospora suis]gb|PHJ21616.1|	1	C:GO:0016020	C:membrane			IPR029058 (G3DSA:3.40.50.GENE3D); IPR029058 (SUPERFAMILY)	no GO terms	no GO terms
EAH_00008710	Chromosome III, complete sequence, related CDS	3694.62	11719.3	-1.54042	8.79262e-92	293	100	0	59.19	ref|XP_013251011.1|Chromosome III, complete sequence, related [Eimeria acervulina]/emb|CDI78822.1|Chromosome III, complete sequence, related [Eimeria acervulina];ref|XP_013338506.1|Chromosome III, complete sequence, related [Eimeria maxima]/emb|CDJ61856.1|Chromosome III, complete sequence, related [Eimeria maxima];ref|XP_026189618.1|uncharacterized protein LOC113146450 [Cyclospora cayetanensis];e…	N/A	2	F:GO:0003824; C:GO:0005892	F:catalytic activity; C:acetylcholine-gated channel complex			IPR033438 (PFAM); G3DSA:3.10.310.50 (GENE3D); PTHR33748 (PANTHER)	C:GO:0005892; C:GO:0016020	C:acetylcholine-gated channel complex; C:membrane
EAH_00009280	hypothetical protein CDS	1736.6	422.973	2.16555	5.09957e-17	78	1	1.0106e-30	100	ref|XP_013250819.1|hypothetical protein EAH_00009280 [Eimeria acervulina]/emb|CDJ26796.1|hypothetical protein EAH_00009280 [Eimeria acervulina]	none						no IPS match	no IPS match	no IPS match
EAH_00010150	hypothetical protein, conserved CDS	1383.23	130.933	3.46919	1.90521e-53	169	100	2.14554e-126	55.62	ref|XP_013250653.1|hypothetical protein, conserved [Eimeria acervulina]/emb|CDI79214.1|hypothetical protein, conserved [Eimeria acervulina];emb|CDJ51079.1|hypothetical protein, conserved [Eimeria brunetti];ref|XP_013356476.1|uncharacterized protein EMH_0086380 [Eimeria mitis]/emb|CDJ33913.1|hypothetical protein, conserved [Eimeria mitis];ref|XP_026193627.1|uncharacterized protein LOC34619369 [Cyc…	IMP1-like protein, putative [Plasmodium yoelii]ref|XP_022811393.1|emb|VTZ71816.1|	7	P:GO:0000122; P:GO:0007165; F:GO:0003714; F:GO:0072542; C:GO:0000159; C:GO:0005829; C:GO:0034967	P:negative regulation of transcription by RNA polymerase II; P:signal transduction; F:transcription corepressor activity; F:protein phosphatase activator activity; C:protein phosphatase type 2A complex; C:cytosol; C:Set3 complex			IPR040785 (PFAM); IPR040955 (PFAM)	no GO terms	no GO terms
EAH_00010650	hypothetical protein, conserved CDS	1860.65	6972.58	-1.77646	4.10822e-47	77	4	1.45799e-32	76.68	ref|XP_013250531.1|hypothetical protein, conserved [Eimeria acervulina]/emb|CDI79337.1|hypothetical protein, conserved [Eimeria acervulina];emb|CDI87363.1|hypothetical protein, conserved [Eimeria praecox];emb|CDJ46658.1|hypothetical protein, conserved [Eimeria brunetti];ref|XP_013334019.1|hypothetical protein, conserved [Eimeria maxima]/emb|CDJ57369.1|hypothetical protein, conserved [Eimeria maxi…	none	1	C:GO:0016020	C:membrane			no IPS match	no IPS match	no IPS match
EAH_00010660	hypothetical protein, conserved CDS	2527.33	15140.7	-2.45788	0	448	100	0	55.86	ref|XP_013250532.1|hypothetical protein, conserved [Eimeria acervulina]/emb|CDI79338.1|hypothetical protein, conserved [Eimeria acervulina];ref|XP_013334021.1|hypothetical protein, conserved [Eimeria maxima]/emb|CDJ57371.1|hypothetical protein, conserved [Eimeria maxima];emb|CDJ46659.1|hypothetical protein, conserved [Eimeria brunetti];ref|XP_013253043.1|Abhydrolase domain-containing protein, rel…	Abhydrolase domain-containing protein, related [Eimeria acervulina]ref|XP_013253043.1|emb|CDI76404.1|	10	P:GO:0046503; P:GO:0098734; P:GO:1901564; F:GO:0008474; F:GO:0016298; F:GO:0052689; C:GO:0005737; C:GO:0012505; C:GO:0031090; C:GO:0043231	P:glycerolipid catabolic process; P:macromolecule depalmitoylation; P:organonitrogen compound metabolic process; F:palmitoyl-(protein) hydrolase activity; F:lipase activity; F:carboxylic ester hydrolase activity; C:cytoplasm; C:endomembrane system; C:organelle membrane; C:intracellular membrane-bounded organelle	EC:3.1.2.22; EC:3.1.1; EC:3.1.2; EC:3.1; EC:3	palmitoyl-protein hydrolase; Acting on ester bonds; Acting on ester bonds; Acting on ester bonds; Hydrolases	IPR022742 (PFAM); IPR029058 (G3DSA:3.40.50.GENE3D); PIRSR639069-2 (PIRSR); PTHR12277 (PANTHER); IPR029058 (SUPERFAMILY)	F:GO:0008474; C:GO:0016020	F:palmitoyl-(protein) hydrolase activity; C:membrane	Fatty acid elongation
EAH_00011300	hypothetical protein, conserved CDS	30953.3	8669.29	1.95522	3.28013e-133	141	7	1.02295e-50	86.47	ref|XP_013250354.1|hypothetical protein, conserved [Eimeria acervulina]/gb|AAC26123.1|unknown protein 1108 [Eimeria acervulina]/emb|CDI79580.1|hypothetical protein, conserved [Eimeria acervulina];emb|CDJ48725.1|hypothetical protein, conserved [Eimeria brunetti];ref|XP_013352278.1|uncharacterized protein EMH_0052030 [Eimeria mitis]/emb|CDJ29709.1|hypothetical protein, conserved [Eimeria mitis];emb…	late embryogenesis abundant protein, group 3 [Cyclospora cayetanensis]ref|XP_022593441.1|						Coil (COILS); G3DSA:6.10.140.1430 (GENE3D)	no GO terms	no GO terms
EAH_00011540	14-3-3 protein, putative CDS	4797.08	661.613	2.9779	5.88506e-210	278	100	0	79.11	ref|XP_013250285.1|14-3-3 protein, putative [Eimeria acervulina]/emb|CDI79645.1|14-3-3 protein, putative [Eimeria acervulina];ref|XP_037878597.1|14-3-3 protein, putative [Eimeria mitis]/emb|CDJ36308.1|14-3-3 protein, putative [Eimeria mitis];emb|CDI74208.1|14-3-3 protein, putative [Eimeria praecox];ref|XP_013335589.1|14-3-3 protein, putative [Eimeria maxima]/emb|CDJ58941.1|14-3-3 protein, putativ…	N/A	10	P:GO:0007165; P:GO:0008104; F:GO:0004497; F:GO:0019900; F:GO:0042393; C:GO:0005634; C:GO:0019897; C:GO:0020020; C:GO:0032991; C:GO:0042470	P:signal transduction; P:protein localization; F:monooxygenase activity; F:kinase binding; F:histone binding; C:nucleus; C:extrinsic component of plasma membrane; C:food vacuole; C:protein-containing complex; C:melanosome	EC:1	Oxidoreductases	Coil (COILS); IPR000308 (PRINTS); G3DSA:1.20.190.20:FF:000001 (FUNFAM); IPR000308 (PIRSF); IPR036815 (G3DSA:1.20.190.GENE3D); IPR023410 (PFAM); PIRSR000868-1 (PIRSR); IPR000308 (PANTHER); IPR023409 (PROSITE_PATTERNS); IPR023409 (PROSITE_PATTERNS); cd08774 (CDD); IPR036815 (SUPERFAMILY)	P:GO:0007165; P:GO:0008104; C:GO:0005737	P:signal transduction; P:protein localization; C:cytoplasm
EAH_00011900	microneme protein 2, putative CDS	2661.68	202.753	3.83329	0	764	100	0	53.4	ref|XP_013250247.1|microneme protein 2, putative [Eimeria acervulina]/emb|CDI79701.1|microneme protein 2, putative [Eimeria acervulina];emb|CDI78561.1|microneme protein 2, putative [Eimeria praecox];ref|XP_013349538.1|microneme protein 2, putative [Eimeria mitis]/emb|CDJ26960.1|microneme protein 2, putative [Eimeria mitis];ref|XP_013335154.1|microneme protein 2, putative [Eimeria maxima]/emb|CDJ5…	N/A	2	F:GO:0005515; C:GO:0005886	F:protein binding; C:plasma membrane			PR00453 (PRINTS); IPR036465 (G3DSA:3.40.50.GENE3D); IPR002035 (PFAM); IPR036383 (G3DSA:2.20.100.GENE3D); IPR036383 (G3DSA:2.20.100.GENE3D); IPR000884 (PFAM); IPR052065 (PANTHER); IPR000884 (PROSITE_PROFILES); IPR000884 (PROSITE_PROFILES); IPR000884 (PROSITE_PROFILES); IPR002035 (PROSITE_PROFILES); IPR000884 (PROSITE_PROFILES); IPR000884 (PROSITE_PROFILES); IPR036383 (SUPERFAMILY); IPR036383 (SUPE…	no GO terms	no GO terms
EAH_00012040	hypothetical protein, conserved CDS	1012.05	81.1733	3.79645	7.86718e-62	250	9	1.61043e-141	75.31	ref|XP_013250201.1|hypothetical protein, conserved [Eimeria acervulina]/emb|CDI79733.1|hypothetical protein, conserved [Eimeria acervulina];emb|CDI73943.1|hypothetical protein, conserved [Eimeria praecox];ref|XP_013355663.1|uncharacterized protein EMH_0014720 [Eimeria mitis]/emb|CDJ33099.1|hypothetical protein, conserved [Eimeria mitis];ref|XP_013335174.1|hypothetical protein, conserved [Eimeria …	none						Coil (COILS)	no GO terms	no GO terms
EAH_00012380	hypothetical protein, conserved CDS	5907.27	104.827	5.94537	0	424	6	0	67.91	ref|XP_013250168.1|hypothetical protein, conserved [Eimeria acervulina]/emb|CDI79787.1|hypothetical protein, conserved [Eimeria acervulina];ref|XP_013356813.1|uncharacterized protein EMH_0088960 [Eimeria mitis]/emb|CDJ34250.1|hypothetical protein, conserved [Eimeria mitis];ref|XP_037878672.1|uncharacterized protein EMH_0082830 [Eimeria mitis]/emb|CDJ36384.1|hypothetical protein EMH_0082830 [Eimer…	none	3	P:GO:0045944; F:GO:0003713; C:GO:0016592	P:positive regulation of transcription by RNA polymerase II; F:transcription coactivator activity; C:mediator complex			Coil (COILS); Coil (COILS); Coil (COILS); Coil (COILS); G3DSA:6.10.140.1430 (GENE3D)	no GO terms	no GO terms
EAH_00013490	armadillo/beta-catenin-like repeat-containing protein, putative CDS	1261.58	401.803	1.77099	8.5226e-36	202	93	2.05057e-150	74.09	ref|XP_013249920.1|armadillo/beta-catenin-like repeat-containing protein, putative [Eimeria acervulina]/emb|CDI80061.1|armadillo/beta-catenin-like repeat-containing protein, putative [Eimeria acervulina];ref|XP_013228846.1|armadillo/beta-catenin-like repeat-containing protein, putative [Eimeria tenella]/ref|XP_013438313.1|armadillo/beta-catenin-like repeat-containing protein, putative [Eimeria ne…	N/A	8	P:GO:0006607; F:GO:0004672; F:GO:0005515; F:GO:0008139; F:GO:0061608; C:GO:0005634; C:GO:0016020; C:GO:0020008	P:NLS-bearing protein import into nucleus; F:protein kinase activity; F:protein binding; F:nuclear localization sequence binding; F:nuclear import signal receptor activity; C:nucleus; C:membrane; C:rhoptry	EC:2.7.1; EC:2.7; EC:2	Transferring phosphorus-containing groups; Transferring phosphorus-containing groups; Transferases	IPR011989 (G3DSA:1.25.10.GENE3D); IPR000225 (PROSITE_PROFILES); IPR016024 (SUPERFAMILY)	F:GO:0005515	F:protein binding
EAH_00015590	hypothetical protein, conserved CDS	9042.02	35308.7	-1.83705	6.28733e-123	275	7	8.15644e-141	61.38	ref|XP_013246596.1|hypothetical protein, conserved [Eimeria acervulina]/emb|CDI84443.1|hypothetical protein, conserved [Eimeria acervulina];ref|XP_013335211.1|hypothetical protein, conserved [Eimeria maxima]/emb|CDJ58563.1|hypothetical protein, conserved [Eimeria maxima];emb|CDJ53334.1|hypothetical protein, conserved [Eimeria brunetti];ref|XP_013351467.1|uncharacterized protein EMH_0044890 [Eimer…	none						no IPS match	no IPS match	no IPS match
EAH_00015680	glucose-6-phosphate isomerase, putative CDS	1281.67	37.21	5.22238	2.34134e-204	552	100	0	70.47	ref|XP_013249516.1|glucose-6-phosphate isomerase, putative [Eimeria acervulina]/emb|CDI80540.1|glucose-6-phosphate isomerase, putative [Eimeria acervulina];ref|XP_013333039.1|glucose-6-phosphate isomerase, putative [Eimeria maxima]/emb|CDJ56388.1|glucose-6-phosphate isomerase, putative [Eimeria maxima];gb|ADI59420.1|glucose-6-phosphate isomerase [Eimeria tenella];gb|ADI59417.1|glucose-6-phosphate…	N/A	16	P:GO:0006094; P:GO:0006096; P:GO:0007219; P:GO:0042981; P:GO:0045944; P:GO:0051156; P:GO:0060019; F:GO:0004347; F:GO:0043565; F:GO:0048029; F:GO:0097367; C:GO:0005576; C:GO:0005634; C:GO:0005667; C:GO:0005829; C:GO:0016020	P:gluconeogenesis; P:glycolytic process; P:Notch signaling pathway; P:regulation of apoptotic process; P:positive regulation of transcription by RNA polymerase II; P:glucose 6-phosphate metabolic process; P:radial glial cell differentiation; F:glucose-6-phosphate isomerase activity; F:sequence-specific DNA binding; F:monosaccharide binding; F:carbohydrate derivative binding; C:extracellular regio…	EC:5.3; EC:5; EC:5.3.1.9; EC:5.3.1	Intramolecular oxidoreductases; Isomerases; glucose-6-phosphate isomerase; Intramolecular oxidoreductases	Coil (COILS); IPR001672 (PRINTS); G3DSA:3.40.50.10490:FF:000031 (FUNFAM); G3DSA:3.40.50.10490 (GENE3D); G3DSA:3.40.50.10490 (GENE3D); IPR023096 (G3DSA:1.10.1390.GENE3D); IPR001672 (PFAM); IPR001672 (PANTHER); IPR018189 (PROSITE_PATTERNS); IPR018189 (PROSITE_PATTERNS); IPR001672 (HAMAP); IPR001672 (PROSITE_PROFILES); IPR035482 (CDD); IPR035476 (CDD); IPR046348 (SUPERFAMILY)	P:GO:0006094; P:GO:0006096; P:GO:0051156; P:GO:1901135; F:GO:0004347; F:GO:0048029; F:GO:0097367; C:GO:0005829	P:gluconeogenesis; P:glycolytic process; P:glucose 6-phosphate metabolic process; P:carbohydrate derivative metabolic process; F:glucose-6-phosphate isomerase activity; F:monosaccharide binding; F:carbohydrate derivative binding; C:cytosol	Starch and sucrose metabolism;Amino sugar and nucleotide sugar metabolism;Glycolysis / Gluconeogenesis;Pentose phosphate pathway
EAH_00017540	hypothetical protein, conserved CDS	13522.8	3236.78	2.18762	4.50607e-248	1436	10	0	73.81	ref|XP_013253078.1|hypothetical protein, conserved [Eimeria acervulina]/emb|CDJ26774.1|hypothetical protein, conserved [Eimeria acervulina];emb|CDJ46352.1|hypothetical protein, conserved [Eimeria brunetti];ref|XP_013333742.1|hypothetical protein, conserved, partial [Eimeria maxima]/emb|CDJ57092.1|hypothetical protein, conserved, partial [Eimeria maxima];emb|CDI79746.1|hypothetical protein EPH_000…	fam-a protein [Plasmodium chabaudi chabaudi]emb|SCL91297.1|	5	P:GO:0016192; P:GO:0043933; F:GO:0005515; C:GO:0005622; C:GO:0043227	P:vesicle-mediated transport; P:protein-containing complex organization; F:protein binding; C:intracellular anatomical structure; C:membrane-bounded organelle			Coil (COILS); Coil (COILS); Coil (COILS); Coil (COILS); Coil (COILS)	no GO terms	no GO terms
EAH_00017580	hypothetical protein, conserved CDS	1378.87	321.22	2.21413	8.28556e-45	192	100	7.19793e-142	54.38	ref|XP_013253057.1|hypothetical protein, conserved [Eimeria acervulina]/emb|CDI76380.1|hypothetical protein, conserved [Eimeria acervulina];ref|XP_013350004.1|pyruvate dehydrogenase, putative [Eimeria mitis]/emb|CDJ27426.1|pyruvate dehydrogenase, putative [Eimeria mitis];emb|CDI84977.1|hypothetical protein, conserved [Eimeria praecox];ref|XP_013335433.1|Microneme protein 3, related [Eimeria maxim…	pyruvate dehydrogenase, putative [Eimeria mitis]ref|XP_013350004.1|emb|CDJ27426.1|	3	P:GO:0009987; F:GO:0016491; C:GO:0043231	P:cellular process; F:oxidoreductase activity; C:intracellular membrane-bounded organelle	EC:1	Oxidoreductases	G3DSA:3.90.640.70 (GENE3D); IPR019562 (PFAM)	no GO terms	no GO terms
EAH_00017770	hypothetical protein, conserved CDS	13518.3	429.66	5.09314	0	415	6	4.61639e-84	61.02	ref|XP_013253050.1|hypothetical protein, conserved [Eimeria acervulina]/emb|CDI76411.1|hypothetical protein, conserved [Eimeria acervulina];ref|XP_013336827.1|hypothetical protein, conserved [Eimeria maxima]/emb|CDJ60182.1|hypothetical protein, conserved [Eimeria maxima];ref|XP_013440743.1|hypothetical protein, conserved [Eimeria necatrix]/emb|CDJ63381.1|hypothetical protein, conserved [Eimeria n…	none	1	C:GO:0016020	C:membrane			Coil (COILS)	no GO terms	no GO terms
EAH_00019100	myosin light chain TgMLC1, putative CDS	1209.91	220.377	2.5906	1.09397e-49	201	100	3.07721e-150	63.65	ref|XP_013249157.1|myosin light chain TgMLC1, putative [Eimeria acervulina]/emb|CDI80991.1|myosin light chain TgMLC1, putative [Eimeria acervulina];ref|XP_013334943.1|myosin light chain TgMLC1, putative [Eimeria maxima]/emb|CDJ58297.1|myosin light chain TgMLC1, putative [Eimeria maxima];emb|CDJ46901.1|myosin light chain TgMLC1, putative [Eimeria brunetti];emb|CDI86395.1|myosin light chain TgMLC1,…	N/A	10	P:GO:0009791; P:GO:0040011; P:GO:1903475; F:GO:0005509; F:GO:0032036; F:GO:0140659; C:GO:0005737; C:GO:0016460; C:GO:0070258; C:GO:0160055	P:post-embryonic development; P:locomotion; P:mitotic actomyosin contractile ring assembly; F:calcium ion binding; F:myosin heavy chain binding; F:cytoskeletal motor regulator activity; C:cytoplasm; C:myosin II complex; C:inner membrane pellicle complex; C:glideosome			Coil (COILS); G3DSA:1.10.238.10 (GENE3D); G3DSA:1.10.238.10 (GENE3D); IPR049007 (PFAM); IPR050230 (PANTHER); IPR002048 (PROSITE_PROFILES); IPR011992 (SUPERFAMILY)	F:GO:0005509; C:GO:0016460	F:calcium ion binding; C:myosin II complex
EAH_00019130	heat shock protein 90, putative CDS	1650.12	211.19	3.07372	1.4312e-144	712	100	0	90.27	emb|CBX88549.1|heat shock protein 90 [Eimeria maxima];ref|XP_013249160.1|heat shock protein 90, putative [Eimeria acervulina]/gb|AAS17969.1|heat shock protein 90 [Eimeria acervulina]/gb|AGU41992.1|heat shock protein 90 [Eimeria acervulina]/emb|CDI80994.1|heat shock protein 90, putative [Eimeria acervulina];sp|O44001.1|RecName: Full=Heat shock protein 90 [Eimeria tenella]/gb|AAB97088.1|heat shock …	N/A	12	P:GO:0006457; P:GO:0034605; P:GO:0050821; F:GO:0005524; F:GO:0016887; F:GO:0051082; F:GO:0097718; F:GO:0140662; C:GO:0005829; C:GO:0005886; C:GO:0032991; C:GO:0048471	P:protein folding; P:cellular response to heat; P:protein stabilization; F:ATP binding; F:ATP hydrolysis activity; F:unfolded protein binding; F:disordered domain specific binding; F:ATP-dependent protein folding chaperone; C:cytosol; C:plasma membrane; C:protein-containing complex; C:perinuclear region of cytoplasm	EC:3.6.1; EC:3.6; EC:3; EC:3.6.1.15	Acting on acid anhydrides; Acting on acid anhydrides; Hydrolases; nucleoside-triphosphate phosphatase	Coil (COILS); IPR020575 (PRINTS); G3DSA:3.30.230.80:FF:000001 (FUNFAM); G3DSA:3.40.50.11260:FF:000001 (FUNFAM); G3DSA:3.30.565.10:FF:000001 (FUNFAM); G3DSA:1.20.120.790:FF:000001 (FUNFAM); IPR036890 (G3DSA:3.30.565.GENE3D); IPR001404 (PFAM); G3DSA:3.40.50.11260 (GENE3D); IPR037196 (G3DSA:1.20.120.GENE3D); IPR001404 (PIRSF); PF13589 (PFAM); G3DSA:3.30.230.80 (GENE3D); IPR001404 (PANTHER); IPR01980…	P:GO:0006457; P:GO:0034605; P:GO:0050821; F:GO:0005524; F:GO:0016887; F:GO:0051082; F:GO:0140662; C:GO:0005829; C:GO:0005886; C:GO:0032991; C:GO:0048471	P:protein folding; P:cellular response to heat; P:protein stabilization; F:ATP binding; F:ATP hydrolysis activity; F:unfolded protein binding; F:ATP-dependent protein folding chaperone; C:cytosol; C:plasma membrane; C:protein-containing complex; C:perinuclear region of cytoplasm	Thiamine metabolism;Purine metabolism
EAH_00020540	hypothetical protein, conserved CDS	1510.37	11452.8	-2.8002	0	313	100	0	53.81	ref|XP_013249006.1|hypothetical protein, conserved [Eimeria acervulina]/emb|CDI81197.1|hypothetical protein, conserved [Eimeria acervulina];ref|XP_013334614.1|hypothetical protein, conserved [Eimeria maxima]/emb|CDJ57966.1|hypothetical protein, conserved [Eimeria maxima];ref|XP_013228699.1|uncharacterized protein ETH_00030445 [Eimeria tenella]/emb|CDJ37861.1|hypothetical protein ETH_00030445 [Eim…	TPA: membrane protein, putative [Toxoplasma gondii VEG]tpe|CEL73911.1|	5	P:GO:0006338; P:GO:1900461; F:GO:0003712; C:GO:0005634; C:GO:0016020	P:chromatin remodeling; P:positive regulation of pseudohyphal growth by positive regulation of transcription from RNA polymerase II promoter; F:transcription coregulator activity; C:nucleus; C:membrane			no IPS match	no IPS match	no IPS match
EAH_00022030	hypothetical protein, conserved CDS	4762.88	16564.2	-1.6749	6.3738e-111	228	6	1.32337e-133	78.04	ref|XP_013248808.1|hypothetical protein, conserved [Eimeria acervulina]/emb|CDI81486.1|hypothetical protein, conserved [Eimeria acervulina];ref|XP_013337801.1|hypothetical protein, conserved [Eimeria maxima]/emb|CDJ61151.1|hypothetical protein, conserved [Eimeria maxima];ref|XP_013435004.1|hypothetical protein, conserved [Eimeria necatrix]/emb|CDJ66537.1|hypothetical protein, conserved [Eimeria n…	none						no IPS match	no IPS match	no IPS match
EAH_00023050	hypothetical protein CDS	1042.9	104.903	3.27218	1.7247e-06	104	1	3.16942e-62	100	ref|XP_013252332.1|hypothetical protein EAH_00023050 [Eimeria acervulina]/emb|CDI77291.1|hypothetical protein EAH_00023050 [Eimeria acervulina]	none	1	C:GO:0016020	C:membrane			no IPS match	no IPS match	no IPS match
EAH_00027050	histone H2A, putative CDS	1987.86	13388.6	-2.62844	7.34345e-243	159	100	5.69534e-68	84.99	emb|CDJ54049.1|histone H2A, putative [Eimeria brunetti];ref|XP_013248242.1|histone H2A, putative [Eimeria acervulina]/emb|CDI82313.1|histone H2A, putative [Eimeria acervulina];ref|XP_013227805.1|histone H2A, putative [Eimeria tenella]/ref|XP_013436515.1|histone H2A, putative [Eimeria necatrix]/ref|XP_026194191.1|histone H2A.V [Cyclospora cayetanensis]/ref|XP_037878751.1|histone H2A, putative [Eim…	N/A	16	P:GO:0006888; P:GO:0031507; P:GO:0051276; F:GO:0003724; F:GO:0005524; F:GO:0016787; F:GO:0030527; F:GO:0031492; F:GO:0046982; C:GO:0000786; C:GO:0005634; C:GO:0005783; C:GO:0016020; C:GO:1990070; C:GO:1990071; C:GO:1990072	P:endoplasmic reticulum to Golgi vesicle-mediated transport; P:heterochromatin formation; P:chromosome organization; F:RNA helicase activity; F:ATP binding; F:hydrolase activity; F:structural constituent of chromatin; F:nucleosomal DNA binding; F:protein heterodimerization activity; C:nucleosome; C:nucleus; C:endoplasmic reticulum; C:membrane; C:TRAPPI protein complex; C:TRAPPII protein complex; …	EC:3.6.4.13; EC:3	RNA helicase; Hydrolases	IPR002119 (PRINTS); G3DSA:1.10.20.10:FF:000005 (FUNFAM); IPR009072 (G3DSA:1.10.20.GENE3D); IPR007125 (PFAM); IPR032454 (PFAM); IPR002119 (PANTHER); IPR032458 (PROSITE_PATTERNS); IPR002119 (CDD); IPR009072 (SUPERFAMILY)	P:GO:0031507; F:GO:0003677; F:GO:0030527; F:GO:0046982; C:GO:0000785; C:GO:0000786	P:heterochromatin formation; F:DNA binding; F:structural constituent of chromatin; F:protein heterodimerization activity; C:chromatin; C:nucleosome
EAH_00027160	apical membrane antigen 1, putative CDS	1857.01	325.273	2.62847	3.95484e-118	452	100	0	62.61	ref|XP_013251883.1|apical membrane antigen 1, putative [Eimeria acervulina]/emb|CDI77811.1|apical membrane antigen 1, putative [Eimeria acervulina];emb|SNT95436.1|Apical membrane antigen 1 [Eimeria maxima]/emb|SNT95437.1|Apical membrane antigen 1 [Eimeria maxima];emb|SNT95432.1|Apical membrane antigen 1 [Eimeria maxima];emb|SNT95431.1|Apical membrane antigen 1 [Eimeria maxima];emb|CBL80632.1|puta…	N/A	3	F:GO:0000976; C:GO:0005634; C:GO:0016020	F:transcription cis-regulatory region binding; C:nucleus; C:membrane			IPR003298 (PRINTS); G3DSA:3.50.4.10 (GENE3D); IPR003298 (PFAM); G3DSA:3.50.4.10 (GENE3D); G3DSA:2.10.70.70 (GENE3D)	C:GO:0016020	C:membrane
EAH_00029830	hypothetical protein, conserved CDS	1174.54	3815.38	-1.57701	3.17825e-57	253	5	1.10607e-116	77.48	ref|XP_013251652.1|hypothetical protein, conserved [Eimeria acervulina]/emb|CDI78087.1|hypothetical protein, conserved [Eimeria acervulina];ref|XP_013235724.1|uncharacterized protein ETH_00023760 [Eimeria tenella]/emb|CDJ44977.1|hypothetical protein, conserved [Eimeria tenella];ref|XP_013433205.1|hypothetical protein, conserved [Eimeria necatrix]/emb|CDJ64738.1|hypothetical protein, conserved [Ei…	transmembrane protein [Cystoisospora suis]gb|PHJ24367.1|	16	P:GO:0006623; P:GO:0006888; P:GO:0006896; P:GO:0015833; P:GO:0042147; P:GO:0048280; F:GO:0005483; F:GO:0005484; F:GO:0005515; C:GO:0005789; C:GO:0005802; C:GO:0005886; C:GO:0012507; C:GO:0030660; C:GO:0031201; C:GO:0031902	P:protein targeting to vacuole; P:endoplasmic reticulum to Golgi vesicle-mediated transport; P:Golgi to vacuole transport; P:peptide transport; P:retrograde transport, endosome to Golgi; P:vesicle fusion with Golgi apparatus; F:soluble NSF attachment protein activity; F:SNAP receptor activity; F:protein binding; C:endoplasmic reticulum membrane; C:trans-Golgi network; C:plasma membrane; C:ER to G…			Coil (COILS); G3DSA:1.20.5.110 (GENE3D); SSF58038 (SUPERFAMILY)	no GO terms	no GO terms
EAH_00029980	hypothetical protein, conserved CDS	1292.44	88.5	3.96043	1.36958e-136	400	100	0	60.68	ref|XP_013251638.1|hypothetical protein, conserved [Eimeria acervulina]/emb|CDI78103.1|hypothetical protein, conserved [Eimeria acervulina];ref|XP_037878098.1|uncharacterized protein EMH_0092240 [Eimeria mitis]/emb|CDJ35809.1|hypothetical protein, conserved [Eimeria mitis];emb|CDJ48977.1|hypothetical protein, conserved [Eimeria brunetti];ref|XP_013230639.1|uncharacterized protein ETH_00024270 [Ei…	S15 sporozoite-expressed protein [Toxoplasma gondii MAS]gb|KFH10897.1|	7	P:GO:0006413; P:GO:0006508; F:GO:0003743; F:GO:0004190; C:GO:0005775; C:GO:0016020; C:GO:0020020	P:translational initiation; P:proteolysis; F:translation initiation factor activity; F:aspartic-type endopeptidase activity; C:vacuolar lumen; C:membrane; C:food vacuole			no IPS match	no IPS match	no IPS match
EAH_00031210	hypothetical protein, conserved CDS	1711.92	631.563	1.55475	1.4342e-34	186	80	8.75837e-114	56.49	ref|XP_013251565.1|hypothetical protein, conserved [Eimeria acervulina]/emb|CDI78185.1|hypothetical protein, conserved [Eimeria acervulina];ref|XP_026190825.1|probable nucleoredoxin 1-1 [Cyclospora cayetanensis];ref|XP_013228922.1|uncharacterized protein ETH_00030030 [Eimeria tenella]/ref|XP_013432510.1|hypothetical protein, conserved [Eimeria necatrix]/gb|ABQ41430.1|unknown [Eimeria tenella]/gb|…	probable nucleoredoxin 1-1 [Cyclospora cayetanensis]ref|XP_026190825.1|	5	P:GO:0030178; P:GO:0031397; P:GO:0098869; F:GO:0004791; C:GO:0005634	P:negative regulation of Wnt signaling pathway; P:negative regulation of protein ubiquitination; P:cellular oxidant detoxification; F:thioredoxin-disulfide reductase (NADPH) activity; C:nucleus	EC:1.8.1; EC:1; EC:1.8; EC:1.8.1.9; EC:1.8.1.8	Acting on a sulfur group of donors; Oxidoreductases; Acting on a sulfur group of donors; thioredoxin-disulfide reductase; protein-disulfide reductase	G3DSA:3.40.30.10 (GENE3D); IPR012336 (PFAM)	no GO terms	no GO terms	Selenocompound metabolism
EAH_00032920	hypothetical protein CDS	25040.1	1438.93	4.24138	0	326	2	3.40431e-50	100	ref|XP_013251395.1|hypothetical protein EAH_00032920 [Eimeria acervulina]/emb|CDI78378.1|hypothetical protein EAH_00032920 [Eimeria acervulina]; ref|XP_013338108.1|hypothetical protein EMWEY_00001470 [Eimeria maxima]/emb|CDJ61458.1|hypothetical protein EMWEY_00001470 [Eimeria maxima]	none						Coil (COILS)	no GO terms	no GO terms
EAH_00034440	hypothetical protein, conserved CDS	1453.29	418.51	1.91815	3.36849e-45	258	12	1.05507e-112	73.91	ref|XP_013251259.1|hypothetical protein, conserved [Eimeria acervulina]/emb|CDI78518.1|hypothetical protein, conserved [Eimeria acervulina];ref|XP_013356273.1|uncharacterized protein EMH_0084770 [Eimeria mitis]/emb|CDJ33710.1|hypothetical protein, conserved [Eimeria mitis];emb|CDJ51922.1|hypothetical protein, conserved [Eimeria brunetti];gb|OEH78428.1|hypothetical protein cyc_00119 [Cyclospora ca…	none	1	C:GO:0016020	C:membrane			no IPS match	no IPS match	no IPS match
EAH_00034850	hypothetical protein, conserved CDS	1955.52	252.227	3.0842	5.34097e-267	913	100	0	43.13	ref|XP_013251239.1|hypothetical protein, conserved [Eimeria acervulina]/emb|CDI78535.1|hypothetical protein, conserved [Eimeria acervulina];ref|XP_013333713.1|hypothetical protein, conserved [Eimeria maxima]/emb|CDJ57063.1|hypothetical protein, conserved [Eimeria maxima];ref|XP_013333712.1|hypothetical protein EMWEY_00029260 [Eimeria maxima]/emb|CDJ57062.1|hypothetical protein EMWEY_00029260 [Eim…	Micronemal protein MIC4, related [Eimeria tenella]ref|XP_013228373.1|emb|CDJ37535.1|	3	P:GO:0006508; F:GO:0005515; C:GO:0005576	P:proteolysis; F:protein binding; C:extracellular region			IPR003609 (PFAM); G3DSA:3.50.4.10 (GENE3D); IPR003609 (PFAM); G3DSA:3.50.4.10 (GENE3D); G3DSA:3.50.4.10 (GENE3D); IPR003609 (PROSITE_PROFILES); IPR003609 (PROSITE_PROFILES); IPR003609 (PROSITE_PROFILES); IPR003609 (PROSITE_PROFILES); IPR003609 (PROSITE_PROFILES); IPR000177 (CDD); IPR000177 (CDD); IPR000177 (CDD); IPR000177 (CDD); IPR000177 (CDD); SSF57414 (SUPERFAMILY); SSF57414 (SUPERFAMILY); SS…	P:GO:0006508; F:GO:0005515; C:GO:0005576	P:proteolysis; F:protein binding; C:extracellular region
EAH_00035850	hypothetical protein, conserved CDS	3276.8	10430.1	-1.54514	5.2319e-92	714	100	0	71.15	ref|XP_013251155.1|hypothetical protein, conserved [Eimeria acervulina]/emb|CDI78635.1|hypothetical protein, conserved [Eimeria acervulina];emb|CDJ49910.1|hypothetical protein, conserved [Eimeria brunetti];ref|XP_013353591.1|uncharacterized protein EMH_0007810 [Eimeria mitis]/emb|CDJ31026.1|hypothetical protein, conserved [Eimeria mitis];ref|XP_013337308.1|hypothetical protein, conserved [Eimeria…	membrane protein [Besnoitia besnoiti]ref|XP_029219989.1|gb|PFH35980.1|	6	P:GO:0006412; P:GO:0060271; F:GO:0004812; F:GO:0005488; C:GO:0043227; C:GO:0043229	P:translation; P:cilium assembly; F:aminoacyl-tRNA ligase activity; F:binding; C:membrane-bounded organelle; C:intracellular organelle	EC:6.1; EC:6.1.1; EC:6	Forming carbon-oxygen bonds; Forming carbon-oxygen bonds; Ligases	Coil (COILS); Coil (COILS); Coil (COILS); Coil (COILS); Coil (COILS); G3DSA:2.60.120.200 (GENE3D); PF13385 (PFAM); PTHR42535 (PANTHER); IPR013320 (SUPERFAMILY)	no GO terms	no GO terms
EAH_00036040	hypothetical protein, conserved CDS	3742.63	237.743	4.08266	8.18217e-197	194	6	2.82144e-107	77.76	ref|XP_013247537.1|hypothetical protein, conserved [Eimeria acervulina]/emb|CDI83332.1|hypothetical protein, conserved [Eimeria acervulina];ref|XP_013350503.1|uncharacterized protein EMH_0012360 [Eimeria mitis]/emb|CDJ27926.1|hypothetical protein, conserved [Eimeria mitis];ref|XP_013336454.1|hypothetical protein, conserved [Eimeria maxima]/emb|CDJ59809.1|hypothetical protein, conserved [Eimeria m…	none						Coil (COILS)	no GO terms	no GO terms
EAH_00037890	hypothetical protein, conserved CDS	1973.98	164.35	3.68091	3.22947e-123	228	8	2.15348e-125	75.36	ref|XP_013250956.1|hypothetical protein, conserved [Eimeria acervulina]/emb|CDJ26791.1|hypothetical protein, conserved [Eimeria acervulina];emb|CDI84776.1|hypothetical protein, conserved [Eimeria praecox];ref|XP_013334299.1|hypothetical protein, conserved [Eimeria maxima]/emb|CDJ57651.1|hypothetical protein, conserved [Eimeria maxima];emb|CDJ49996.1|hypothetical protein, conserved [Eimeria brunet…	none						Coil (COILS)	no GO terms	no GO terms
EAH_00039000	saccharopine dehydrogenase, putative CDS	2335.81	168.527	3.87346	1.88728e-23	351	96	0	54.62	ref|XP_013250854.1|saccharopine dehydrogenase, putative [Eimeria acervulina]/emb|CDI78992.1|saccharopine dehydrogenase, putative [Eimeria acervulina];gb|OEH73875.1|putative saccharopine dehydrogenase [Cyclospora cayetanensis];ref|XP_013357096.1|saccharopine dehydrogenase, putative [Eimeria mitis]/emb|CDJ34533.1|saccharopine dehydrogenase, putative [Eimeria mitis];ref|XP_013229025.1|saccharopine d…	N/A	4	P:GO:0009247; C:GO:0005739; C:GO:0005811; C:GO:0005886	P:glycolipid biosynthetic process; C:mitochondrion; C:lipid droplet; C:plasma membrane			IPR005097 (PFAM); G3DSA:3.40.50.720 (GENE3D); IPR051276 (PANTHER); IPR036291 (SUPERFAMILY)	P:GO:0009247; C:GO:0005886	P:glycolipid biosynthetic process; C:plasma membrane
EAH_00039520	hypothetical protein, conserved CDS	2905.16	590.473	2.42109	2.57126e-99	249	73	1.43834e-151	55.23	ref|XP_013247388.1|hypothetical protein, conserved [Eimeria acervulina]/emb|CDI83492.1|hypothetical protein, conserved [Eimeria acervulina];emb|CDI86554.1|hypothetical protein, conserved [Eimeria praecox];ref|XP_013337791.1|hypothetical protein, conserved [Eimeria maxima]/emb|CDJ61141.1|hypothetical protein, conserved [Eimeria maxima];emb|CDJ46209.1|hypothetical protein, conserved [Eimeria brunet…	cathepsin C [Babesia ovis]dbj|GFE55563.1|	2	F:GO:0016279; C:GO:0005829	F:protein-lysine N-methyltransferase activity; C:cytosol	EC:2.1; EC:2; EC:2.1.1	Transferring one-carbon groups; Transferases; Transferring one-carbon groups	no IPS match	no IPS match	no IPS match
EAH_00040110	hypothetical protein, conserved CDS	13966.7	720.307	4.39795	0	646	9	1.02843e-172	90.15	ref|XP_013247336.1|hypothetical protein, conserved [Eimeria acervulina]/emb|CDI83562.1|hypothetical protein, conserved [Eimeria acervulina];ref|XP_013335132.1|hypothetical protein, conserved [Eimeria maxima]/emb|CDJ58486.1|hypothetical protein, conserved [Eimeria maxima];emb|CDJ48102.1|hypothetical protein, conserved [Eimeria brunetti];emb|CDI75067.1|hypothetical protein, conserved [Eimeria praec…	none						Coil (COILS); IPR016024 (SUPERFAMILY)	no GO terms	no GO terms
EAH_00041420	peroxisomal catalase, putative CDS	3035.4	537.047	2.6218	1.81367e-71	148	25	1.67114e-109	61.31	ref|XP_013247262.1|peroxisomal catalase, putative [Eimeria acervulina]/emb|CDI83646.1|peroxisomal catalase, putative [Eimeria acervulina];ref|XP_026194387.1|peroxisomal catalase [Cyclospora cayetanensis];gb|OEH75704.1|catalase [Cyclospora cayetanensis];gb|AZL94247.1|catalase HPII [Cardiosporidium cionae];gb|KAF8822096.1|catalase [Cardiosporidium cionae];gb|AZL94172.1|catalase [Cardiosporidium cio…	N/A	7	P:GO:0042542; P:GO:0042744; P:GO:0098869; F:GO:0004096; F:GO:0020037; C:GO:0005739; C:GO:0005777	P:response to hydrogen peroxide; P:hydrogen peroxide catabolic process; P:cellular oxidant detoxification; F:catalase activity; F:heme binding; C:mitochondrion; C:peroxisome	EC:1.11; EC:1; EC:1.11.1; EC:1.11.1.6	Acting on a peroxide as acceptor; Oxidoreductases; Acting on a peroxide as acceptor; catalase	IPR010582 (PFAM); G3DSA:2.40.180.10 (GENE3D); IPR018028 (PANTHER); IPR020835 (SUPERFAMILY)	P:GO:0006979; P:GO:0042542; P:GO:0042744; F:GO:0004096; F:GO:0020037; C:GO:0005737	P:response to oxidative stress; P:response to hydrogen peroxide; P:hydrogen peroxide catabolic process; F:catalase activity; F:heme binding; C:cytoplasm	Glyoxylate and dicarboxylate metabolism;Tryptophan metabolism
EAH_00043500	hypothetical protein, conserved CDS	4352.18	990.333	2.25737	1.14864e-96	154	13	2.09379e-113	63.99	ref|XP_013247155.1|hypothetical protein, conserved [Eimeria acervulina]/emb|CDI83769.1|hypothetical protein, conserved [Eimeria acervulina];ref|XP_026189863.1|uncharacterized protein LOC34623699 [Cyclospora cayetanensis];ref|XP_013439267.1|hypothetical protein, conserved [Eimeria necatrix]/emb|CDJ63942.1|hypothetical protein, conserved [Eimeria necatrix];gb|OEH74709.1|hypothetical protein cyc_078…	none						no IPS match	no IPS match	no IPS match
EAH_00044990	Hsp20/alpha crystallin domain-containing protein, putative CDS	11303.9	606.533	4.34551	0	230	100	9.88241e-164	61.62	ref|XP_013247082.1|Hsp20/alpha crystallin domain-containing protein, putative [Eimeria acervulina]/emb|CDI83855.1|Hsp20/alpha crystallin domain-containing protein, putative [Eimeria acervulina];ref|XP_013337154.1|Hsp20/alpha crystallin domain-containing protein, putative [Eimeria maxima]/emb|CDJ60504.1|Hsp20/alpha crystallin domain-containing protein, putative [Eimeria maxima];emb|CDJ46981.1|Hsp2…	N/A	6	P:GO:0006457; P:GO:0009408; P:GO:0009651; P:GO:0042542; P:GO:0051259; F:GO:0051082	P:protein folding; P:response to heat; P:response to salt stress; P:response to hydrogen peroxide; P:protein complex oligomerization; F:unfolded protein binding			IPR002068 (PFAM); IPR008978 (G3DSA:2.60.40.GENE3D); IPR031107 (PANTHER); IPR002068 (PROSITE_PROFILES); cd06464 (CDD); IPR008978 (SUPERFAMILY)	P:GO:0006457; P:GO:0009408; P:GO:0009651; P:GO:0042542; P:GO:0051259; F:GO:0043621; F:GO:0051082	P:protein folding; P:response to heat; P:response to salt stress; P:response to hydrogen peroxide; P:protein complex oligomerization; F:obsolete protein self-association; F:unfolded protein binding
EAH_00045000	actin depolymerizing factor, putative CDS	21048	2789.06	3.03281	8.49365e-251	118	100	2.97553e-85	64.02	ref|XP_013247076.1|actin depolymerizing factor, putative [Eimeria acervulina]/emb|CDI83856.1|actin depolymerizing factor, putative [Eimeria acervulina];ref|XP_013337516.1|actin depolymerizing factor, putative [Eimeria maxima]/emb|CDJ60866.1|actin depolymerizing factor, putative [Eimeria maxima];emb|CBX88547.1|actin depolymerising factor [Eimeria maxima];emb|CDJ49673.1|actin depolymerizing factor,…	N/A	7	P:GO:0030043; P:GO:0051014; P:GO:0060327; F:GO:0003785; F:GO:0051015; C:GO:0005829; C:GO:0030479	P:actin filament fragmentation; P:actin filament severing; P:cytoplasmic actin-based contraction involved in cell motility; F:actin monomer binding; F:actin filament binding; C:cytosol; C:actin cortical patch			IPR017904 (PRINTS); IPR002108 (PFAM); IPR029006 (G3DSA:3.40.20.GENE3D); IPR017904 (PANTHER); IPR002108 (PROSITE_PROFILES); IPR017904 (CDD); SSF55753 (SUPERFAMILY)	P:GO:0030042; F:GO:0003779; F:GO:0051015; C:GO:0005737; C:GO:0015629	P:actin filament depolymerization; F:actin binding; F:actin filament binding; C:cytoplasm; C:actin cytoskeleton
EAH_00047270	peroxiredoxin, putative CDS	5073.83	740.307	2.90285	8.65447e-156	196	100	1.32261e-144	77.7	ref|XP_013246935.1|peroxiredoxin, putative [Eimeria acervulina]/emb|CDI84011.1|peroxiredoxin, putative [Eimeria acervulina];ref|XP_013335735.1|peroxiredoxin, putative [Eimeria maxima]/emb|CDJ59087.1|peroxiredoxin, putative [Eimeria maxima];ref|XP_013355966.1|peroxiredoxin, putative [Eimeria mitis]/emb|CDJ33402.1|peroxiredoxin, putative [Eimeria mitis];emb|CDJ51287.1|peroxiredoxin, putative [Eimer…	N/A	11	P:GO:0006825; P:GO:0006979; P:GO:0009408; P:GO:0042262; P:GO:0042744; P:GO:0045454; P:GO:0098869; F:GO:0008379; F:GO:0046983; C:GO:0005739; C:GO:0005829	P:copper ion transport; P:response to oxidative stress; P:response to heat; P:DNA protection; P:hydrogen peroxide catabolic process; P:cell redox homeostasis; P:cellular oxidant detoxification; F:thioredoxin peroxidase activity; F:protein dimerization activity; C:mitochondrion; C:cytosol	EC:1.11; EC:1; EC:1.11.1.24; EC:1.11.1; EC:1.11.1.15	Acting on a peroxide as acceptor; Oxidoreductases; thioredoxin-dependent peroxiredoxin; Acting on a peroxide as acceptor; Acting on a peroxide as acceptor	G3DSA:3.40.30.10:FF:000002 (FUNFAM); IPR019479 (PFAM); IPR024706 (PIRSF); G3DSA:3.40.30.10 (GENE3D); IPR000866 (PFAM); PIRSR000239-1 (PIRSR); PIRSR637944-1 (PIRSR); IPR050217 (PANTHER); IPR013766 (PROSITE_PROFILES); cd03015 (CDD); IPR036249 (SUPERFAMILY)	P:GO:0006979; P:GO:0033554; P:GO:0042744; P:GO:0045454; F:GO:0008379; F:GO:0016209; F:GO:0016491; F:GO:0051920; C:GO:0005829	P:response to oxidative stress; P:cellular response to stress; P:hydrogen peroxide catabolic process; P:cell redox homeostasis; F:thioredoxin peroxidase activity; F:antioxidant activity; F:oxidoreductase activity; F:peroxiredoxin activity; C:cytosol
EAH_00049190	hypothetical protein CDS	14715.9	238.073	6.07849	0	240	1	7.28681e-21	100	ref|XP_013246813.1|hypothetical protein EAH_00049190 [Eimeria acervulina]/emb|CDI84151.1|hypothetical protein EAH_00049190 [Eimeria acervulina]	none						PR00833 (PRINTS)	no GO terms	no GO terms
EAH_00049200	hypothetical protein CDS	23247.2	2903.02	3.12321	0	189	1	8.34724e-27	100	ref|XP_013246814.1|hypothetical protein EAH_00049200 [Eimeria acervulina]/emb|CDI84152.1|hypothetical protein EAH_00049200 [Eimeria acervulina]	none						Coil (COILS); Coil (COILS)	no GO terms	no GO terms
EAH_00049210	hypothetical protein, conserved CDS	6948.01	522.023	3.84243	6.98219e-209	159	77	1.15454e-112	67.54	ref|XP_013246808.1|hypothetical protein, conserved [Eimeria acervulina]/emb|CDI84153.1|hypothetical protein, conserved [Eimeria acervulina];ref|XP_022588207.1|tubulin polymerization-promoting protein family member 3 [Cyclospora cayetanensis]/gb|OEH75414.1|hypothetical protein cyc_04354 [Cyclospora cayetanensis];ref|XP_013229121.1|uncharacterized protein ETH_00015030 [Eimeria tenella]/emb|CDJ38283…	tubulin polymerization-promoting protein family member 3 [Cyclospora cayetanensis]ref|XP_022588207.1|	5	P:GO:0001578; P:GO:0032273; P:GO:0046785; F:GO:0015631; C:GO:0005874	P:microtubule bundle formation; P:positive regulation of protein polymerization; P:microtubule polymerization; F:tubulin binding; C:microtubule			IPR008907 (PFAM); G3DSA:1.10.238.10 (GENE3D); IPR008907 (PANTHER); IPR011992 (SUPERFAMILY)	P:GO:0001578; P:GO:0032273; P:GO:0046785; F:GO:0015631; C:GO:0005874	P:microtubule bundle formation; P:positive regulation of protein polymerization; P:microtubule polymerization; F:tubulin binding; C:microtubule
EAH_00050580	ubiquitin-conjugating enzyme, putative CDS	1778.33	338.13	2.50571	1.71865e-49	171	100	6.06692e-127	73.49	ref|XP_013249705.1|ubiquitin-conjugating enzyme, putative [Eimeria acervulina]/emb|CDI80327.1|ubiquitin-conjugating enzyme, putative [Eimeria acervulina];ref|XP_013229510.1|ubiquitin-conjugating enzyme, putative [Eimeria tenella]/ref|XP_013434385.1|ubiquitin-conjugating enzyme, putative [Eimeria necatrix]/gb|AET50656.1|hypothetical protein [Eimeria tenella]/emb|CDJ38754.1|ubiquitin-conjugating en…	N/A	9	P:GO:0043161; P:GO:0044248; P:GO:0070936; F:GO:0005524; F:GO:0031625; F:GO:0061630; F:GO:0061631; C:GO:0005634; C:GO:0005737	P:proteasome-mediated ubiquitin-dependent protein catabolic process; P:cellular catabolic process; P:protein K48-linked ubiquitination; F:ATP binding; F:ubiquitin protein ligase binding; F:ubiquitin protein ligase activity; F:ubiquitin conjugating enzyme activity; C:nucleus; C:cytoplasm	EC:2.3; EC:2; EC:2.3.2.23; EC:2.3.2	Acyltransferases; Transferases; E2 ubiquitin-conjugating enzyme; Acyltransferases	Coil (COILS); G3DSA:3.10.110.10:FF:000060 (FUNFAM); IPR000608 (PFAM); IPR016135 (G3DSA:3.10.110.GENE3D); PIRSR008716-1 (PIRSR); IPR050113 (PANTHER); IPR023313 (PROSITE_PATTERNS); IPR000608 (PROSITE_PROFILES); IPR000608 (CDD); IPR016135 (SUPERFAMILY)	no GO terms	no GO terms
EAH_00051110	hypothetical protein CDS	2121.39	620.93	1.89901	1.74996e-73	303	91	0	65.58	ref|XP_013246706.1|hypothetical protein EAH_00051110 [Eimeria acervulina]/emb|CDI84279.1|hypothetical protein EAH_00051110 [Eimeria acervulina];ref|XP_013357463.1|uncharacterized protein EMH_0022750 [Eimeria mitis]/emb|CDJ34901.1|hypothetical protein EMH_0022750 [Eimeria mitis];ref|XP_026194240.1|protein DJ-1 homolog B [Cyclospora cayetanensis];ref|XP_013233979.1|intracellular protease, putative …	protein DJ-1 homolog B [Cyclospora cayetanensis]ref|XP_026194240.1	18	P:GO:0000184; P:GO:0006508; P:GO:0006517; P:GO:0009408; P:GO:0034599; P:GO:0036525; P:GO:0042026; P:GO:0042254; P:GO:0046295; P:GO:1903189; F:GO:0003723; F:GO:0008233; F:GO:0016684; F:GO:0016836; F:GO:0036524; C:GO:0005739; C:GO:0005829; C:GO:0035145	P:nuclear-transcribed mRNA catabolic process, nonsense-mediated decay; P:proteolysis; P:protein deglycosylation; P:response to heat; P:cellular response to oxidative stress; P:protein deglycation; P:protein refolding; P:ribosome biogenesis; P:glycolate biosynthetic process; P:glyoxal metabolic process; F:RNA binding; F:peptidase activity; F:oxidoreductase activity, acting on peroxide as acceptor;…	EC:4.2.1; EC:3.5.1.124; EC:3.5.1; EC:1.11; EC:3.4; EC:1; EC:4.2; EC:3.5; EC:3; EC:4	Carbon-oxygen lyases; protein deglycase; Acting on carbon-nitrogen bonds, other than peptide bonds; Acting on a peroxide as acceptor; Acting on peptide bonds (peptidases); Oxidoreductases; Carbon-oxygen lyases; Acting on carbon-nitrogen bonds, other than peptide bonds; Hydrolases; Lyases	G3DSA:3.40.50.880:FF:000015 (FUNFAM); IPR006287 (NCBIFAM); IPR029062 (G3DSA:3.40.50.GENE3D); IPR002818 (PFAM); IPR050325 (PANTHER); cd03135 (CDD); IPR029062 (SUPERFAMILY)	P:GO:1903189; C:GO:0005737	P:glyoxal metabolic process; C:cytoplasm
EAH_00053040	superoxide dismutase, putative CDS	5705.55	295.567	4.37957	1.10065e-278	200	100	4.10903e-148	72.84	ref|XP_013246546.1|superoxide dismutase, putative [Eimeria acervulina]/emb|CDI84493.1|superoxide dismutase, putative [Eimeria acervulina];ref|XP_022591004.1|uncharacterized protein LOC34622358 [Cyclospora cayetanensis]/gb|OEH78211.1|superoxide related protein [Cyclospora cayetanensis];ref|XP_013232031.1|Superoxide dismutase, related [Eimeria tenella]/emb|CDJ41281.1|Superoxide dismutase, related […	N/A	6	P:GO:0019430; F:GO:0004784; F:GO:0005515; F:GO:0046872; C:GO:0005829; C:GO:0042644	P:removal of superoxide radicals; F:superoxide dismutase activity; F:protein binding; F:metal ion binding; C:cytosol; C:chloroplast nucleoid	EC:1; EC:1.15.1.1; EC:1.15	Oxidoreductases; superoxide dismutase; Acting on superoxide as acceptor	Coil (COILS); IPR001189 (PRINTS); G3DSA:1.10.287.990:FF:000002 (FUNFAM); G3DSA:3.55.40.20:FF:000004 (FUNFAM); IPR036324 (G3DSA:1.10.287.GENE3D); IPR036314 (G3DSA:3.55.40.GENE3D); IPR001189 (PIRSF); IPR019831 (PFAM); IPR019832 (PFAM); PIRSR000349-1 (PIRSR); PTHR42769 (PANTHER); IPR019833 (PROSITE_PATTERNS); IPR036314 (SUPERFAMILY); IPR036324 (SUPERFAMILY)	P:GO:0006801; F:GO:0004784; F:GO:0046872	P:superoxide metabolic process; F:superoxide dismutase activity; F:metal ion binding
EAH_00053050	transaldolase, putative CDS	1265.83	131.797	3.38043	2.62776e-118	368	30	0	73.33	ref|XP_013246547.1|transaldolase, putative [Eimeria acervulina]/emb|CDI84494.1|transaldolase, putative [Eimeria acervulina];ref|XP_022591003.1|uncharacterized protein LOC34622357 [Cyclospora cayetanensis]/gb|OEH78210.1|putative transaldolase [Cyclospora cayetanensis];ref|XP_013232030.1|transaldolase, putative [Eimeria tenella]/emb|CDJ41280.1|transaldolase, putative [Eimeria tenella];ref|XP_003883…	N/A	4	P:GO:0005975; P:GO:0009052; F:GO:0004801; C:GO:0005829	P:carbohydrate metabolic process; P:pentose-phosphate shunt, non-oxidative branch; F:transaldolase activity; C:cytosol	EC:2.2.1.2; EC:2; EC:2.2.1	transaldolase; Transferases; Transferring aldehyde or ketonic groups	G3DSA:3.20.20.70:FF:000131 (FUNFAM); IPR004730 (NCBIFAM); IPR013785 (G3DSA:3.20.20.GENE3D); IPR001585 (PFAM); IPR001585 (PANTHER); IPR018225 (PROSITE_PATTERNS); IPR018225 (PROSITE_PATTERNS); IPR004730 (CDD); SSF51569 (SUPERFAMILY)	P:GO:0005975; P:GO:0006098; P:GO:0009052; F:GO:0004801; C:GO:0005622; C:GO:0005737	P:carbohydrate metabolic process; P:pentose-phosphate shunt; P:pentose-phosphate shunt, non-oxidative branch; F:transaldolase activity; C:intracellular anatomical structure; C:cytoplasm	Pentose phosphate pathway
EAH_00053110	DnaJ protein, putative CDS	1116.26	350.013	1.7899	1.55776e-51	393	100	0	62.84	ref|XP_013246541.1|DnaJ protein, putative [Eimeria acervulina]/emb|CDI84500.1|DnaJ protein, putative [Eimeria acervulina];emb|CDJ53539.1|DnaJ protein, putative [Eimeria brunetti];gb|OEH74086.1|putative DnaJ protein [Cyclospora cayetanensis];ref|XP_022586879.2|dnaJ homolog subfamily A member 2 [Cyclospora cayetanensis];ref|XP_013233118.1|DnaJ protein, putative [Eimeria tenella]/emb|CDJ42368.1|DnaJ…	N/A	17	P:GO:0006260; P:GO:0009408; P:GO:0016032; P:GO:0042026; P:GO:0044403; P:GO:0051085; P:GO:0065003; P:GO:2001141; F:GO:0003756; F:GO:0008270; F:GO:0015035; F:GO:0016989; F:GO:0030544; F:GO:0051082; C:GO:0005829; C:GO:0016020; C:GO:0032991	P:DNA replication; P:response to heat; P:viral process; P:protein refolding; P:biological process involved in symbiotic interaction; P:chaperone cofactor-dependent protein refolding; P:protein-containing complex assembly; P:regulation of RNA biosynthetic process; F:protein disulfide isomerase activity; F:zinc ion binding; F:protein-disulfide reductase activity; F:sigma factor antagonist activity;…	EC:5.3.4.1; EC:5.3.4; EC:1; EC:1.8; EC:5.3; EC:5	protein disulfide-isomerase; Intramolecular oxidoreductases; Oxidoreductases; Acting on a sulfur group of donors; Intramolecular oxidoreductases; Isomerases	IPR001623 (PRINTS); G3DSA:2.60.260.20:FF:000013 (FUNFAM); IPR002939 (PFAM); G3DSA:2.10.230.10 (GENE3D); G3DSA:2.60.260.20 (GENE3D); IPR001623 (PFAM); IPR036869 (G3DSA:1.10.287.GENE3D); G3DSA:2.60.260.20 (GENE3D); IPR044713 (PANTHER); IPR018253 (PROSITE_PATTERNS); IPR001623 (PROSITE_PROFILES); IPR001623 (CDD); cd10747 (CDD); IPR008971 (SUPERFAMILY); IPR036869 (SUPERFAMILY); IPR008971 (SUPERFAMILY)	P:GO:0006457; P:GO:0042026; F:GO:0030544; F:GO:0051082; F:GO:0051087; C:GO:0005737	P:protein folding; P:protein refolding; F:Hsp70 protein binding; F:unfolded protein binding; F:protein-folding chaperone binding; C:cytoplasm
EAH_00054340	lactate dehydrogenase, putative CDS	7581.98	297.713	4.77458	0	330	100	0	74.88	ref|XP_013249406.1|lactate dehydrogenase, putative [Eimeria acervulina]/gb|AAN38975.1|lactate dehydrogenase [Eimeria acervulina]/emb|CDI80658.1|lactate dehydrogenase, putative [Eimeria acervulina];gb|ACM77785.1|lactate dehydrogenase [Eimeria acervulina];ref|XP_026190421.1|L-lactate dehydrogenase [Cyclospora cayetanensis];gb|OEH75844.1|lactate dehydrogenase [Cyclospora cayetanensis];gb|AAN38977.1|…	N/A	19	P:GO:0006089; P:GO:0006096; P:GO:0006357; P:GO:0006754; P:GO:0006805; P:GO:0009168; P:GO:0009952; P:GO:0016310; P:GO:0019359; P:GO:0034404; P:GO:0042866; P:GO:0044248; P:GO:0048704; F:GO:0000978; F:GO:0000981; F:GO:0004459; F:GO:0051287; C:GO:0005634; C:GO:0005737	P:lactate metabolic process; P:glycolytic process; P:regulation of transcription by RNA polymerase II; P:ATP biosynthetic process; P:xenobiotic metabolic process; P:purine ribonucleoside monophosphate biosynthetic process; P:anterior/posterior pattern specification; P:phosphorylation; P:nicotinamide nucleotide biosynthetic process; P:nucleobase-containing small molecule biosynthetic process; P:py…	EC:1.1; EC:1; EC:1.1.1; EC:1.1.1.27	Acting on the CH-OH group of donors; Oxidoreductases; Acting on the CH-OH group of donors; L-lactate dehydrogenase	Coil (COILS); IPR001557 (PRINTS); G3DSA:3.90.110.10:FF:000004 (FUNFAM); IPR022383 (PFAM); IPR015955 (G3DSA:3.90.110.GENE3D); G3DSA:3.40.50.720 (GENE3D); IPR001557 (PIRSF); IPR001236 (PFAM); PIRSR000102-1 (PIRSR); PIRSR601088-3 (PIRSR); PIRSR000102-3 (PIRSR); PTHR43128 (PANTHER); IPR011275 (CDD); IPR015955 (SUPERFAMILY); IPR036291 (SUPERFAMILY)	P:GO:0006089; P:GO:0006090; P:GO:0019752; F:GO:0003824; F:GO:0004459; F:GO:0016491; F:GO:0016616	P:lactate metabolic process; P:pyruvate metabolic process; P:carboxylic acid metabolic process; F:catalytic activity; F:L-lactate dehydrogenase activity; F:oxidoreductase activity; F:oxidoreductase activity, acting on the CH-OH group of donors, NAD or NADP as acceptor	Pyruvate metabolism;Propanoate metabolism;Glycolysis / Gluconeogenesis;Cysteine and methionine metabolism
EAH_00054350	hypothetical protein, conserved CDS	2636.66	78.59	5.17794	0	556	6	2.14101e-144	71.23	ref|XP_013249404.1|hypothetical protein, conserved [Eimeria acervulina]/emb|CDI80659.1|hypothetical protein, conserved [Eimeria acervulina];ref|XP_013334008.1|hypothetical protein EMWEY_00035360 [Eimeria maxima]/emb|CDJ57358.1|hypothetical protein EMWEY_00035360 [Eimeria maxima];ref|XP_013233378.1|uncharacterized protein ETH_00032300 [Eimeria tenella]/emb|CDJ42628.1|hypothetical protein, conserve…	none	1	C:GO:0016020	C:membrane			no IPS match	no IPS match	no IPS match
EAH_00054690	high mobility group protein, putative CDS	2251.42	7664.7	-1.64984	4.21589e-67	146	98	4.73668e-40	73.92	ref|XP_013253212.1|high mobility group protein, putative [Eimeria acervulina]/emb|CDI76213.1|high mobility group protein, putative [Eimeria acervulina];ref|XP_022592627.1|high mobility group protein homolog NHP1 [Cyclospora cayetanensis]/gb|OEH79834.1|hypothetical protein cyc_02454 [Cyclospora cayetanensis];ref|XP_013234186.1|high mobility group protein, putative [Eimeria tenella]/emb|CDJ43436.1|…	N/A	9	P:GO:0002720; P:GO:0006357; P:GO:0006359; F:GO:0008301; F:GO:0016491; C:GO:0005634; C:GO:0005694; C:GO:0005829; C:GO:0016020	P:positive regulation of cytokine production involved in immune response; P:regulation of transcription by RNA polymerase II; P:regulation of transcription by RNA polymerase III; F:DNA binding, bending; F:oxidoreductase activity; C:nucleus; C:chromosome; C:cytosol; C:membrane	EC:1	Oxidoreductases	IPR009071 (PFAM); IPR036910 (G3DSA:1.10.30.GENE3D); IPR050342 (PANTHER); IPR009071 (PROSITE_PROFILES); IPR036910 (SUPERFAMILY)	F:GO:0008301	F:DNA binding, bending
EAH_00056010	hypothetical protein, conserved CDS	3706.67	154.493	4.67912	1.67985e-190	204	8	2.77093e-78	70.95	ref|XP_013249287.1|hypothetical protein, conserved [Eimeria acervulina]/emb|CDI80798.1|hypothetical protein, conserved [Eimeria acervulina];emb|CDJ50143.1|hypothetical protein, conserved [Eimeria brunetti];ref|XP_013335663.1|hypothetical protein, conserved [Eimeria maxima]/emb|CDJ59015.1|hypothetical protein, conserved [Eimeria maxima];ref|XP_013356847.1|uncharacterized protein EMH_0019620 [Eimer…	RNA-binding protein, putative [Hepatocystis sp. ex Piliocolobus tephrosceles]emb|VWU48604.1|	1	F:GO:0003723	F:RNA binding			no IPS match	no IPS match	no IPS match
EAH_00056120	hypothetical protein, conserved CDS	1435.47	327.013	2.23947	1.7162e-42	197	7	9.81229e-118	63.06	ref|XP_013253052.1|hypothetical protein, conserved [Eimeria acervulina]/emb|CDI76398.1|hypothetical protein, conserved [Eimeria acervulina];ref|XP_013439899.1|hypothetical protein, conserved [Eimeria necatrix]/emb|CDJ62537.1|hypothetical protein, conserved [Eimeria necatrix];ref|XP_013233238.1|uncharacterized protein ETH_00000125 [Eimeria tenella]/emb|CDJ42488.1|hypothetical protein, conserved [E…	inhibitor of cysteine protease 1 [Cystoisospora suis]gb|PHJ25753.1|	3	P:GO:0006508; F:GO:0004869; F:GO:0008233	P:proteolysis; F:cysteine-type endopeptidase inhibitor activity; F:peptidase activity			no IPS match	no IPS match	no IPS match
EAH_00057020	hypothetical protein, conserved CDS	1949.54	721.103	1.5628	1.22818e-16	97	11	2.13071e-26	85.98	ref|XP_013252903.1|hypothetical protein, conserved [Eimeria acervulina]/emb|CDI76571.1|hypothetical protein, conserved [Eimeria acervulina];emb|CDJ46788.1|hypothetical protein, conserved [Eimeria brunetti];ref|XP_013358101.1|uncharacterized protein EMH_0026620 [Eimeria mitis]/emb|CDJ35523.1|hypothetical protein, conserved [Eimeria mitis];ref|XP_013233640.1|uncharacterized protein ETH_00027420, pa…	none						no IPS match	no IPS match	no IPS match
EAH_00057690	profilin family protein, putative CDS	21412.7	3400.38	2.77435	0	170	100	1.33761e-121	66.02	ref|XP_013249165.1|profilin family protein, putative [Eimeria acervulina]/gb|AAT97981.1|3-1E protein [Eimeria tenella]/emb|CAA81335.1|19 kDa sporozoite antigen [Eimeria acervulina]/emb|CDI80973.1|profilin family protein, putative [Eimeria acervulina];gb|AAD39362.2|merozoite antigen 3-1E [Eimeria acervulina]/gb|AAS66744.1|sporozoite surface protein [Eimeria acervulina]/gb|ABO10495.1|sporozoite ant…	N/A	6	P:GO:0030036; P:GO:0060327; F:GO:0003785; F:GO:0005543; C:GO:0005737; C:GO:0015629	P:actin cytoskeleton organization; P:cytoplasmic actin-based contraction involved in cell motility; F:actin monomer binding; F:phospholipid binding; C:cytoplasm; C:actin cytoskeleton			IPR016814 (PIRSF); IPR048278 (PFAM); G3DSA:3.30.450.30 (GENE3D); PIRSR022993-1 (PIRSR); IPR036140 (SUPERFAMILY)	P:GO:0030036; F:GO:0003779	P:actin cytoskeleton organization; F:actin binding
EAH_00058140	hypothetical protein, conserved CDS	9761.43	1703.11	2.64488	5.83162e-210	140	7	1.12004e-31	85.93	ref|XP_013249129.1|hypothetical protein, conserved, partial [Eimeria acervulina]/emb|CDI81019.1|hypothetical protein, conserved, partial [Eimeria acervulina];ref|XP_013357161.1|uncharacterized protein EMH_0064460 [Eimeria mitis]/emb|CDJ34598.1|hypothetical protein, conserved [Eimeria mitis];ref|XP_013333031.1|hypothetical protein, conserved [Eimeria maxima]/emb|CDJ56380.1|hypothetical protein, co…	none	2	F:GO:0000976; C:GO:0005634	F:transcription cis-regulatory region binding; C:nucleus			Coil (COILS)	no GO terms	no GO terms
EAH_00058160	hypothetical protein CDS	1116.91	4901.11	-1.99603	1.23208e-33	74	1	2.37764e-47	100	ref|XP_013249128.1|hypothetical protein EAH_00058160 [Eimeria acervulina]/emb|CDI81022.1|hypothetical protein EAH_00058160 [Eimeria acervulina]	none						no IPS match	no IPS match	no IPS match
EAH_00059130	heat shock protein 28, putative CDS	1119.44	16.8667	6.13285	6.25418e-112	396	15	3.39279e-175	79.38	ref|XP_013249065.1|heat shock protein 28, putative [Eimeria acervulina]/emb|CDI81128.1|heat shock protein 28, putative [Eimeria acervulina];ref|XP_022590705.1|16.0 kDa heat shock protein, peroxisomal [Cyclospora cayetanensis]/gb|OEH77912.1|heat shock protein [Cyclospora cayetanensis];ref|XP_013432824.1|heat shock protein 28, putative [Eimeria necatrix]/emb|CDJ64357.1|heat shock protein 28, putati…	N/A	9	P:GO:0001522; P:GO:0006457; P:GO:0009408; P:GO:0009651; P:GO:0042542; P:GO:0051259; F:GO:0003723; F:GO:0009982; F:GO:0051082	P:pseudouridine synthesis; P:protein folding; P:response to heat; P:response to salt stress; P:response to hydrogen peroxide; P:protein complex oligomerization; F:RNA binding; F:pseudouridine synthase activity; F:unfolded protein binding	EC:5.4; EC:5	Intramolecular transferases; Isomerases	Coil (COILS); Coil (COILS); IPR008978 (G3DSA:2.60.40.GENE3D); cd06464 (CDD); IPR008978 (SUPERFAMILY); IPR020103 (SUPERFAMILY); SSF81995 (SUPERFAMILY)	P:GO:0001522; P:GO:0009451; F:GO:0003723; F:GO:0009982	P:pseudouridine synthesis; P:RNA modification; F:RNA binding; F:pseudouridine synthase activity
EAH_00059200	SAG family member CDS	42112.2	7318.72	2.64957	1.42614e-228	198	100	1.44777e-126	54.44	ref|XP_013252646.1|SAG family member [Eimeria acervulina]/emb|CDI76888.1|SAG family member [Eimeria acervulina];ref|XP_013248985.1|SAG family member [Eimeria acervulina]/emb|CDI81232.1|SAG family member [Eimeria acervulina];ref|XP_013356588.1|SAG family member [Eimeria mitis]/emb|CDJ34025.1|SAG family member [Eimeria mitis];ref|XP_013350731.1|SAG family member [Eimeria mitis]/emb|CDJ28154.1|SAG f…	N/A	6	P:GO:0030838; P:GO:0070060; F:GO:0005522; F:GO:0051015; C:GO:0015629; C:GO:0016020	P:positive regulation of actin filament polymerization; P:'de novo' actin filament nucleation; F:profilin binding; F:actin filament binding; C:actin cytoskeleton; C:membrane			IPR035940 (G3DSA:3.40.33.GENE3D); IPR035940 (SUPERFAMILY)	no GO terms	no GO terms
EAH_00059950	SAG family member CDS	25187.3	6188.25	2.14717	0	241	100	5.09776e-143	54.26	ref|XP_013248985.1|SAG family member [Eimeria acervulina]/emb|CDI81232.1|SAG family member [Eimeria acervulina];ref|XP_013252646.1|SAG family member [Eimeria acervulina]/emb|CDI76888.1|SAG family member [Eimeria acervulina];ref|XP_013356588.1|SAG family member [Eimeria mitis]/emb|CDJ34025.1|SAG family member [Eimeria mitis];ref|XP_013350823.1|SAG family member [Eimeria mitis]/emb|CDJ28249.1|SAG f…	N/A	6	P:GO:0030838; P:GO:0070060; F:GO:0005522; F:GO:0051015; C:GO:0015629; C:GO:0016020	P:positive regulation of actin filament polymerization; P:'de novo' actin filament nucleation; F:profilin binding; F:actin filament binding; C:actin cytoskeleton; C:membrane			IPR035940 (G3DSA:3.40.33.GENE3D); IPR035940 (SUPERFAMILY)	no GO terms	no GO terms
EAH_00062880	uridine phosphorylase, putative CDS	3379.24	522.847	2.81136	3.17153e-144	215	37	2.52653e-150	59.88	ref|XP_013252318.1|uridine phosphorylase, putative [Eimeria acervulina]/emb|CDI77303.1|uridine phosphorylase, putative [Eimeria acervulina];ref|XP_013228331.1|uridine phosphorylase, putative [Eimeria tenella]/emb|CDJ37493.1|uridine phosphorylase, putative [Eimeria tenella];gb|OEH74757.1|uridine phosphorylase [Cyclospora cayetanensis];ref|XP_026191627.1|uncharacterized protein LOC34617421 [Cyclosp…	N/A	3	P:GO:0006218; F:GO:0004850; C:GO:0005829	P:uridine catabolic process; F:uridine phosphorylase activity; C:cytosol	EC:2.4.2; EC:2.4.2.3; EC:2.4.2.2; EC:2.4; EC:2	Glycosyltransferases; uridine phosphorylase; pyrimidine-nucleoside phosphorylase; Glycosyltransferases; Transferases	IPR035994 (G3DSA:3.40.50.GENE3D); IPR000845 (PFAM); PTHR43691 (PANTHER); IPR035994 (SUPERFAMILY)	P:GO:0006218; P:GO:0009116; F:GO:0003824; F:GO:0004850; C:GO:0005829	P:uridine catabolic process; P:nucleoside metabolic process; F:catalytic activity; F:uridine phosphorylase activity; C:cytosol	Drug metabolism - other enzymes;Pyrimidine metabolism
EAH_00062920	ubiquitin-conjugating enzyme e2, putative CDS	1726.29	110.1	4.12617	5.57658e-93	197	100	2.46527e-115	78.13	ref|XP_013248657.1|ubiquitin-conjugating enzyme e2, putative [Eimeria acervulina]/emb|CDI81712.1|ubiquitin-conjugating enzyme e2, putative [Eimeria acervulina];ref|XP_013337567.1|ubiquitin-conjugating enzyme e2, putative [Eimeria maxima]/emb|CDJ60917.1|ubiquitin-conjugating enzyme e2, putative [Eimeria maxima];ref|XP_026194127.1|ubiquitin-conjugating enzyme E2-23 kDa [Cyclospora cayetanensis];ref…	N/A	23	P:GO:0006511; P:GO:0007214; P:GO:0044248; P:GO:0051932; P:GO:0060078; P:GO:0070936; P:GO:0070979; P:GO:1902476; P:GO:1904862; F:GO:0004890; F:GO:0005524; F:GO:0008503; F:GO:0016874; F:GO:0022851; F:GO:0031625; F:GO:0061630; F:GO:0061631; C:GO:0005634; C:GO:0005829; C:GO:0032590; C:GO:0099634; C:GO:1902495; C:GO:1902711	P:ubiquitin-dependent protein catabolic process; P:gamma-aminobutyric acid signaling pathway; P:cellular catabolic process; P:synaptic transmission, GABAergic; P:regulation of postsynaptic membrane potential; P:protein K48-linked ubiquitination; P:protein K11-linked ubiquitination; P:chloride transmembrane transport; P:inhibitory synapse assembly; F:GABA-A receptor activity; F:ATP binding; F:benz…	EC:2.3.2.23; EC:2.3; EC:2; EC:6; EC:2.3.2	E2 ubiquitin-conjugating enzyme; Acyltransferases; Transferases; Ligases; Acyltransferases	Coil (COILS); G3DSA:3.10.110.10:FF:000016 (FUNFAM); IPR016135 (G3DSA:3.10.110.GENE3D); IPR000608 (PFAM); PTHR24068 (PANTHER); IPR023313 (PROSITE_PATTERNS); IPR000608 (PROSITE_PROFILES); IPR000608 (CDD); IPR016135 (SUPERFAMILY)	P:GO:0000209; P:GO:0006511; F:GO:0061631; C:GO:0005634	P:protein polyubiquitination; P:ubiquitin-dependent protein catabolic process; F:ubiquitin conjugating enzyme activity; C:nucleus
EAH_00064690	CAM kinase, CDPK family TgCDPK1, putative CDS	1361.08	197.763	2.86229	1.84551e-30	149	100	6.10084e-104	87.63	ref|XP_013248390.1|CAM kinase, CDPK family TgCDPK1, putative [Eimeria acervulina]/emb|CDI82090.1|CAM kinase, CDPK family TgCDPK1, putative [Eimeria acervulina];emb|CDJ46330.1|CAM kinase, CDPK family TgCDPK1, putative [Eimeria brunetti];ref|XP_013333492.1|Os07g0515100 protein, related [Eimeria maxima]/emb|CDJ56842.1|Os07g0515100 protein, related [Eimeria maxima];ref|XP_026190356.1|calcium-dependen…	N/A	42	P:GO:0002224; P:GO:0003353; P:GO:0006691; P:GO:0006954; P:GO:0006974; P:GO:0018105; P:GO:0030154; P:GO:0031330; P:GO:0032147; P:GO:0032298; P:GO:0032496; P:GO:0032675; P:GO:0032680; P:GO:0034097; P:GO:0035924; P:GO:0043406; P:GO:0044351; P:GO:0046777; P:GO:0048010; P:GO:0048232; P:GO:0070887; P:GO:0070935; P:GO:0140530; P:GO:1900034; P:GO:1901568; P:GO:1901673; P:GO:2000147; F:GO:0004683; F:GO:00…	P:toll-like receptor signaling pathway; P:positive regulation of cilium movement; P:leukotriene metabolic process; P:inflammatory response; P:DNA damage response; P:peptidyl-serine phosphorylation; P:cell differentiation; P:negative regulation of cellular catabolic process; P:activation of protein kinase activity; P:positive regulation of DNA-templated DNA replication initiation; P:response to li…	EC:3.1.3.16; EC:3.1.3; EC:1.3; EC:3.1; EC:2.7; EC:2.7.11.17; EC:2.7.1; EC:2.7.11.1; EC:1.3.1; EC:1.3.1.74; EC:1; EC:2; EC:3	protein-serine/threonine phosphatase; Acting on ester bonds; Acting on the CH-CH group of donors; Acting on ester bonds; Transferring phosphorus-containing groups; calcium/calmodulin-dependent protein kinase; Transferring phosphorus-containing groups; non-specific serine/threonine protein kinase; Acting on the CH-CH group of donors; 2-alkenal reductase [NAD(P)(+)]; Oxidoreductases; Transferases; …	G3DSA:1.10.238.10:FF:000003 (FUNFAM); IPR002048 (PFAM); G3DSA:1.10.238.10 (GENE3D); G3DSA:1.10.238.10 (GENE3D); PTHR10891 (PANTHER); IPR018247 (PROSITE_PATTERNS); IPR018247 (PROSITE_PATTERNS); IPR018247 (PROSITE_PATTERNS); IPR002048 (PROSITE_PROFILES); IPR002048 (PROSITE_PROFILES); IPR002048 (PROSITE_PROFILES); IPR002048 (PROSITE_PROFILES); IPR002048 (CDD); IPR002048 (CDD); IPR011992 (SUPERFAMILY)	F:GO:0005509	F:calcium ion binding	Human immunodeficiency virus 1 infection;PD-L1 expression and PD-1 checkpoint pathway in cancer
EAH_00065220	hypothetical protein CDS	3036.95	122.347	4.73427	8.02122e-66	360	6	4.0595e-57	87.15	ref|XP_013248326.1|hypothetical protein EAH_00065220, partial [Eimeria acervulina]/emb|CDI82172.1|hypothetical protein EAH_00065220, partial [Eimeria acervulina];emb|CDJ45983.1|hypothetical protein, conserved [Eimeria brunetti];ref|XP_013333031.1|hypothetical protein, conserved [Eimeria maxima]/emb|CDJ56380.1|hypothetical protein, conserved [Eimeria maxima];ref|XP_013434258.1|hypothetical protein…	none	2	F:GO:0000976; C:GO:0005634	F:transcription cis-regulatory region binding; C:nucleus			no IPS match	no IPS match	no IPS match
EAH_00066440	hypothetical protein CDS	1113.98	144.563	3.03374	8.71777e-63	286	100	0	74.39	ref|XP_013248157.1|hypothetical protein EAH_00066440, partial [Eimeria acervulina]/emb|CDI82435.1|hypothetical protein EAH_00066440, partial [Eimeria acervulina];ref|XP_013335368.1|hypothetical protein EMWEY_00052880 [Eimeria maxima]/emb|CDJ58720.1|hypothetical protein EMWEY_00052880 [Eimeria maxima];ref|XP_013234772.1|uncharacterized protein ETH_00015060, partial [Eimeria tenella]/emb|CDJ44023.1…	heat shock protein, putative, partial [Eimeria tenella]ref|XP_013231392.1|emb|CDJ40642.1|	11	P:GO:0032502; P:GO:0034605; P:GO:0042026; P:GO:0043335; F:GO:0005524; F:GO:0008641; F:GO:0016887; C:GO:0005694; C:GO:0005759; C:GO:0016020; C:GO:0032991	P:developmental process; P:cellular response to heat; P:protein refolding; P:protein unfolding; F:ATP binding; F:ubiquitin-like modifier activating enzyme activity; F:ATP hydrolysis activity; C:chromosome; C:mitochondrial matrix; C:membrane; C:protein-containing complex	EC:3.6.1.15; EC:3.6.1; EC:3.6; EC:6.2; EC:3; EC:6	nucleoside-triphosphate phosphatase; Acting on acid anhydrides; Acting on acid anhydrides; Forming carbon-sulfur bonds; Hydrolases; Ligases	IPR001270 (PRINTS); IPR027417 (G3DSA:3.40.50.GENE3D); IPR041546 (PFAM); IPR027417 (G3DSA:3.40.50.GENE3D); IPR003959 (PFAM); IPR027417 (G3DSA:3.40.50.GENE3D); PIRSR038079-1 (PIRSR); IPR050130 (PANTHER); cd19499 (CDD); IPR027417 (SUPERFAMILY); IPR027417 (SUPERFAMILY)	P:GO:0034605; F:GO:0005524; F:GO:0016887; C:GO:0005737	P:cellular response to heat; F:ATP binding; F:ATP hydrolysis activity; C:cytoplasm	Thiamine metabolism;Purine metabolism
EAH_00067210	hypothetical protein CDS	1217.06	305.883	2.11075	2.1423e-22	129											Coil (COILS); Coil (COILS); Coil (COILS)	no GO terms	no GO terms
EAH_00067280	heat shock protein, putative CDS	1083.82	197.1	2.58044	1.40884e-67	286	100	0	65.34	ref|XP_013248009.1|heat shock protein, putative [Eimeria acervulina]/emb|CDI82674.1|heat shock protein, putative [Eimeria acervulina];emb|CDI85581.1|hypothetical protein EPH_0016230 [Eimeria praecox];gb|OEH77793.1|hypothetical protein cyc_06087 [Cyclospora cayetanensis];ref|XP_026193772.1|uncharacterized protein LOC34622329 [Cyclospora cayetanensis];ref|XP_013234772.1|uncharacterized protein ETH_…	N/A	10	P:GO:0006508; P:GO:0034605; P:GO:0042026; P:GO:0043335; F:GO:0005524; F:GO:0008233; F:GO:0008641; F:GO:0016887; C:GO:0005759; C:GO:0020011	P:proteolysis; P:cellular response to heat; P:protein refolding; P:protein unfolding; F:ATP binding; F:peptidase activity; F:ubiquitin-like modifier activating enzyme activity; F:ATP hydrolysis activity; C:mitochondrial matrix; C:apicoplast	EC:3.6.1.15; EC:3.6.1; EC:3.4; EC:3.6; EC:6.2; EC:3; EC:6	nucleoside-triphosphate phosphatase; Acting on acid anhydrides; Acting on peptide bonds (peptidases); Acting on acid anhydrides; Forming carbon-sulfur bonds; Hydrolases; Ligases	IPR001270 (PRINTS); G3DSA:1.10.8.60 (GENE3D); IPR003959 (PFAM); IPR027417 (G3DSA:3.40.50.GENE3D); IPR019489 (PFAM); IPR050130 (PANTHER); cd19499 (CDD); IPR027417 (SUPERFAMILY)	P:GO:0034605; F:GO:0005524; F:GO:0016887; C:GO:0005737	P:cellular response to heat; F:ATP binding; F:ATP hydrolysis activity; C:cytoplasm	Thiamine metabolism;Purine metabolism
EAH_00067850	Fructose-bisphosphate aldolase, related CDS	3333.95	327.71	3.44483	1.13296e-82	107	100	2.97614e-73	83.58	ref|XP_013247862.1|Fructose-bisphosphate aldolase, related, partial [Eimeria acervulina]/emb|CDI82903.1|Fructose-bisphosphate aldolase, related, partial [Eimeria acervulina];ref|XP_013335665.1|Fructose-bisphosphate aldolase, related [Eimeria maxima]/emb|CDJ59017.1|Fructose-bisphosphate aldolase, related [Eimeria maxima];gb|OEH78062.1|fructose-bisphosphate aldolase related protein [Cyclospora caye…	N/A	35	P:GO:0006094; P:GO:0006116; P:GO:0006805; P:GO:0008154; P:GO:0008284; P:GO:0009168; P:GO:0009435; P:GO:0016310; P:GO:0030388; P:GO:0032781; P:GO:0034404; P:GO:0042866; P:GO:0044248; P:GO:0044409; P:GO:0044650; P:GO:0051289; P:GO:0051345; P:GO:0061621; P:GO:0061624; P:GO:0070072; P:GO:2001171; F:GO:0003723; F:GO:0004332; F:GO:0005507; F:GO:0042802; F:GO:0051015; F:GO:0051117; F:GO:0061609; F:GO:00…	P:gluconeogenesis; P:NADH oxidation; P:xenobiotic metabolic process; P:actin polymerization or depolymerization; P:positive regulation of cell population proliferation; P:purine ribonucleoside monophosphate biosynthetic process; P:NAD biosynthetic process; P:phosphorylation; P:fructose 1,6-bisphosphate metabolic process; P:positive regulation of ATP-dependent activity; P:nucleobase-containing sma…	EC:4.1.2; EC:4.1; EC:4.1.2.13; EC:4	Carbon-carbon lyases; Carbon-carbon lyases; fructose-bisphosphate aldolase; Lyases	IPR013785 (G3DSA:3.20.20.GENE3D); IPR000741 (PFAM); IPR000741 (PANTHER); SSF51569 (SUPERFAMILY)	P:GO:0006096; P:GO:0030388; F:GO:0004332; C:GO:0005829	P:glycolytic process; P:fructose 1,6-bisphosphate metabolic process; F:fructose-bisphosphate aldolase activity; C:cytosol	Carbon fixation in photosynthetic organisms;Glycolysis / Gluconeogenesis;Methane metabolism;Pentose phosphate pathway;Fructose and mannose metabolism
Differentially expressed genes (DEGs) reported here are genes expressed significantly more in 0-30 months DESeq pairwise comparison, meeting thresholds of >1.5 or < −1.5 log2 fold change (FC) and adjusted p <0.05 with >1000 mean TPM at 0 months.
TPM=Transcripts per million, averaged among replicates, for each sporulated oocyst cohort in the study.
*Mean TPM= Tanscripts per million, averaged among T0 or T36 replicates in each strain.
